# Supplementary material for: Global Role and Burden of Influenza in Pediatric Respiratory Hospitalizations, 1982–2012: A Systematic Analysis
Source: PLoS Med. 2016 Mar 24;13(3):e1001977. doi: 10.1371/journal.pmed.1001977 (PMC4807087; doi:10.1371/journal.pmed.1001977)
Supplement: S1 Data — (CSV) [file pmed.1001977.s003.csv]

id	authorlist	firstauthor	title	journal	year	language	city_town	country	worldbank_group	who_regionaloffice	timeframe	duration_years	duration_remainingmonths	startyear	endyear	casedefinition	casedefcode	specialpopn	specialpopnnotes	specimentype	speccode	diagnostictest	diagcode	testa_b	test_c	testsubtypes	pcr_primarydiagtesting	totalagerange	pediatricagerange	numtestedtotalped	num_a_postotalped	num_b_postotalped	numpostotalped	data_under6m	age_under6m	numtested_under6m	num_a_pos_under6m	num_b_pos_under6m	numpos_under6m	data_under1	age_under1	numtested_under1	num_a_pos_under1	num_b_pos_under1	numpos_under1	data_under2	age_under2	numtested_under2	num_a_pos_under2
WG0016	.	_GRIPP_Ethiopia	.	.		.	.	Ethiopia	L	AFRO	Jan - Dec 2011	1	0	2011	2011	mSARI	4	N	.	throat swab	1	PCR	1	Y	N	Y	Y	all ages	0-17y	56	1	0	1	EXCL	0-6m	18	0	0	0	N	.					EXCL	0-23m	44	0
PM00062	Ahn KM| Chung SH| Chung EH| Koh YJ| Nam SY| Kim JH| Son JA| Park JY| Lee NY| Lee SI.	Ahn	Clinical characteristics of acute viral lower respiratory tract infections in hospitalized children in Seoul| 1996-1998.	J Korean Med Sci	1999	English	Seoul	Korea| Rep.	H	WPRO	Mar 1996 - Feb 1998	2	0	1996	1998	ALRI	2	N	.	NPA	2	Indirect immunofluoresence	2	Y	N	N	N	0-15	0-15	1070	50	33	83	N	.					N	.					N	.
PM00092	Al-Shehri MA| Sadeq A| Quli K.	Al-Shehri	Bronchiolitis in Abha| Southwest Saudi Arabia: viral etiology and predictors for hospital admission.	West Afr J Med	2005	English	Abha	Saudi Arabia	UM	EMRO	Sep 1997 - Oct 2001	4	2	1997	2001	bronchiolitis	5	N	.	NPA	2	ELISA and IFA	2	Y	N	N	N	0-5	0-5	51	5	3	8	N	.					EXCL	0-12 months	28	1	1	2	EXCL	0-24 months	45	5
WG0023	.	_GRIPP_Morocco	.	.		.	.	Morocco	LM	EMRO	Jan - Dec 2007	1	0	2007	2007	mSARI	4	N	.	NP/nasal/throat swabs	1	Culture	3	Y	N	Y	N	all ages	0-17y	62	0	1	1	N	.					N	.					N	.
PM00176	Bakir TM| Halawani M| Ramia S.	Bakir	Viral aetiology and epidemiology of acute respiratory infections in hospitalized Saudi children.	J Trop Pediatr	1998	English	Riyadh	Saudi Arabia	UM	EMRO	Apr 1993 - Mar 1996	3	0	1993	1996	ARTI	1	N	.	NPA	2	1993-1994: both cell culture| IFA. 1994-1996: IFA only	6	Y	N	N	N	0-4	0-4	1429	32	13	45	N	.					N	.					N	.
LL000022	Aldo Bancalari M;Alejandro Mart�nez A;Paulina Casanueva C;Fernando V�liz Campos;Alvaro Quinteros S;B�rbara Walker C;Marina Opazo R;Jorge Castillo Avenda�o	Bancalari	Etiolog�a viral en la infecci�n respiratoria aguda baja en reci�n nacidos;Viral etiology of lower respiratory tract infection in newborns	Rev Chil Pediatr	1999	Spanish	Conception	Chile	UM	PAHO	Aug 1995 - Sep 1998	3	2	1995	1998	ALRI	2	N	.	NPA	2	IFA	2	Y	N	N	N	0-28 days	0-28 days	260	0	0	0	Y	0-28 days	260	0	0	0	N	.					N	.
ADDL02	A. Banerji;D. Greenberg;L. F. White;W. A. Macdonald;A. Saxton;E. Thomas;D. Sage;M. Mamdani;K. L. Lanctot;J. B. Mahony;M. Dingle;A. Roberts	Banerji	Risk factors and viruses associated with hospitalization due to lower respiratory tract infections in Canadian Inuit children : a case-control study	Pediatr Infect Dis J	2009	English	Baffin Island| Nunavut	Canada	H	PAHO	Jan 2002 - Mar 2003	1	2	2002	2003	LRTI	2	N	.	NPA	2	DFA or PCR	5	Y	N	N	N	0-1	0-1	121	11	0	11	N	.					N	.					Y	0-1	121	11
EM01196	Honkinen M. Lahti E. Osterback R. Ruuskanen O. Waris M.	Honkinen	Viruses and bacteria in sputum samples of children with community-acquired pneumonia.	Clin. Microbiol. Infect.	2012	English	Turku	Finland	H	EURO	Jan 2006 - Apr 2007	1	4	2006	2007	CAP	3	N	.	NPA/sputum	4	PCR	1	Y	N	N	Y	0-15	0-15	76	3	1	4	N	.					N	.					N	.
WG0016	.	_GRIPP_Ethiopia	.	.		.	.	Ethiopia	L	AFRO	Jan - Dec 2010	1	0	2010	2010	mSARI	4	N	.	throat swab	1	PCR	1	Y	N	Y	Y	all ages	0-17y	82	1	0	1	EXCL	0-6m	22	0	0	0	N	.					Y	0-23m	66	0
CNKI01	Cao haixia	Cao haixia	viral etiology studdy among bronchitis Pneumonia children at Qiang hai; 2003-2005	China women and children preventory disease medicine journal	2006	Chinese	Qinghai	China	LM	WPRO	Jan 2003 - Dec 2005	3	0	2003	2005	bronchitis Pneumonia	2	N	.	blood	6	MP-IgM	7	N	N	N	N	0-12	0-12	1525			117	N	.					N	.					N	.
PM00432	Carballal G| Videla CM| Espinosa MA| Savy V| Uez O| Sequeira MD| Knez V| Requeijo PV| Posse CR| Miceli I.	Carballal	Multicentered study of viral acute lower respiratory infections in children from four cities of Argentina| 1993-1994.	J Med Virol	2001	English	Buenos Aires; Cordoba; Sante Fe; Mar del Plata	Argentina	UM	PAHO	Apr 1993 - Dec 1994	1	9	1993	1994	LRTI	2	N	.	NPA	2	Immunoflourescence	2	Y	N	N	N	0-4	0-4	1234	26	3	29	N	.					N	.					N	.
WS00824	Carrillo-Marquez| MA; Hulten| KG; Hammerman| W; Lamberth| L; Mason| EO; Kaplan| SL	Carrillo-Marquez	Staphylococcus aureus Pneumonia in Children in the Era of Community-acquired Methicillin-resistance at Texas Children's Hospital	PEDIATRIC INFECTIOUS DISEASE JOURNAL	2011	English	Houston| TX	United States	H	PAHO	Aug 2001 - Apr 2009	7	8	2001	2009	SA PNA incl hosp aquired	3	N	.	nasal wash/swab or tracheal aspirate	4	Viral culture	3	Y	N	N	N	0-20	0-20	68	3	2	5	N	.					N	.					N	.
EM16284	Cevey-Macherel M. Galetto-Lacour A. Gervaix A. Siegrist C.-A. Bille J. Bescher-Ninet B. Kaiser L. Krahenbuhl J.-D. Gehri M.	Cevey-Macherel	Etiology of community-acquired pneumonia in hospitalized children based on WHO clinical guidelines.	Eur. J. Pediatr.	2009	English	Geneva	Switzerland	H	EURO	Mar 2003 - Dec 2005	1	9	2003	2005	CAP	3	N	.	NPA| paired-serum samples	5	PCR| viral antigen detection (IFA or ELISA)	5	Y	N	N	Y	0-5	0-5	99			14	N	.					N	.					N	.
PM00517	Chan PW| Goh AY| Chua KB| Kharullah NS| Hooi PS.	Chan	Viral aetiology of lower respiratory tract infection in young Malaysian children.	J Paediatr Child Health	1999	English	Kuala Lumpur	Malaysia	UM	WPRO	Jan 1982 - Jan 1998	16	0	1982	1998	LRTI	2	N	.	NP secretions	2	IFA plus culture	6	Y	N	N	N	0-23 months	0-23 months	5691	59	18	77	Y	0-6m	2681			17	Y	0-12 months	5058			58	Y	0-23 months	5691	59
PM00525	Chang J| Li CY| Li HJ| Luo YC| Chen XF| Yang SY.	Chang	Viral etiology of acute respiratory infection in children from Wenzhou between 2007 and 2008.	Zhongguo Dang Dai Er Ke Za Zhi	2010	Chinese	Wenzhou	China	LM	WPRO	Jan 2007 - Dec 2008	2	0	2007	2008	ARI	1	N	.	NPA	2	IFA	2	Y	N	N	N	0-13	0-13	5097	66	12	78	Y	0-6m	2286	16	1	17	Y	<1	4047	38	3	41	N	.
PM00525	Chang J| Li CY| Li HJ| Luo YC| Chen XF| Yang SY.	Chang	Viral etiology of acute respiratory infection in children from Wenzhou between 2007 and 2008.	Zhongguo Dang Dai Er Ke Za Zhi	2010	Chinese	Wenzhou	China	LM	WPRO	Jan - Dec 2007	1	0	2007	2007	ARI	1	N	.	NPA	2	IFA	2	Y	N	N	N	0-13	0-13	1752	22	7	29	N	.					N	.					N	.
PM00525	Chang J| Li CY| Li HJ| Luo YC| Chen XF| Yang SY.	Chang	Viral etiology of acute respiratory infection in children from Wenzhou between 2007 and 2008.	Zhongguo Dang Dai Er Ke Za Zhi	2010	Chinese	Wenzhou	China	LM	WPRO	Jan - Dec 2008	1	0	2008	2008	ARI	1	N	.	NPA	2	IFA	2	Y	N	N	N	0-13	0-13	2924	44	5	49	N	.					N	.					N	.
PM00525	Chang J| Li CY| Li HJ| Luo YC| Chen XF| Yang SY.	Chang	Viral etiology of acute respiratory infection in children from Wenzhou between 2007 and 2008.	Zhongguo Dang Dai Er Ke Za Zhi	2010	Chinese	Wenzhou	China	LM	WPRO	Jan 2007 - Dec 2008	2	0	2007	2008	ARI	1	N	.	NPA	2	IFA	2	Y	N	N	N	0-13	0-13	4676	66	12	78	.	.					N	.					N	.
PM00584	Chiu SS| Chan KH| Chen H| Young BW| Lim W| Wong WH| Lau YL| Peiris JS.	Chiu	Virologically confirmed population-based burden of hospitalization caused by influenza A and B among children in Hong Kong.	Clin Infect Dis	2009	English	Hong Kong	Hong Kong SAR| China	H	WPRO	Oct 2003 - Sep 2006	3	0	2003	2006	FARI	1	N	.	NPA	2	DFA or viral culture	6	Y	N	N	N	0-17	0-17	1031	102	45	147	N	.					N	.					N	.
PM00587	Chkhaidze I| Manjavidze N| Nemsadze K.	Chkhaidze	Serodiagnosis of acute respiratory infections in children in Georgia.	Indian J Pediatr	2006	English	Tblisi	Georgia	LM	EURO	Jan 1997 - Dec 2003	7	0	1997	2003	ARI	1	N	.	single or paired sera	6	serological antibody (ELISA)	4	Y	N	N	N	0-15	0-15	808	59	0	59	N	.					N	.					N	.
WS05831	Chong| CY; Lim| WH; Heng| JT; Chay| OM	Chong	The changing trend in the pattern of infective etiologies in childhood acute lower respiratory tract infection	ACTA PAEDIATRICA JAPONICA	1997	English	Singapore	Singapore	H	WPRO	May 1994 - April 1995	1	0	1994	1995	LRTI	2	N	.	NPA	2	immunofluorescence	2	N	N	N	N	0-10	0-10	397			18	N	.					N	.					N	.
EM25530	Christensen M.S. Nielsen L.P. Hasle H.	Christensen	Few but severe viral infections in children with cancer: A prospective RT-PCR and PCR-based 12-month study.	Pediatr. Blood Cancer	2005	English	Aarhus	Denmark	H	EURO	Nov 2001 - Oct 2002	1	0	2001	2002	fever (febrile episodes)	6	Y	children with cancer	respiratory swabs (NPA for 3yrs-old or younger; mouth wash| tracheal aspirate or swabs from nose or mouth for 4 or older) for testing flu viruses| RSV| enteroviruses; anal swab; swabs from skin ulcers or vesicles	4	PCR	1	Y	N	N	Y	Children	Children	198	0	1	1	N	.					N	.					N	.
ADDL18	E. Nakayama;K. Hasegawa;M. Morozumi;R. Kobayashi;N. Chiba;T. Iitsuka;T. Tajima;K. Sunakawa;K. Ubukata	Nakayama	Rapid optimization of antimicrobial chemotherapy given to pediatric patients with community-acquired pneumonia using PCR techniques with serology and standard culture	J Infect Chemother	2007	English	Tokyo	Japan	H	WPRO	May 2004 - Apr 2005	1	0	2004	2005	CAP	3	N	.	paired blood samples (WRC| CRP| and serum)| and NP samples	5	PCR (multiplex)| Serology (HI)	5	Y	N	N	Y	Children| at least up to 6 y	Children	117	9	9	18	N	.					N	.					N	.
ADDL09	Davies HD| Matlow A| Petric M| Glazier R| Wang EE.	Davies	Prospective comparative study of viral| bacterial and atypical organisms identified in pneumonia and bronchiolitis in hospitalized Canadian infants.	Pediatr Infect Dis J	1996	English	Toronto	Canada	H	PAHO	Apr 1991 - Sep 1992	1	6	1991	1992	Pneumonia| pneumonitis| bronchiolitis| or LRTI	2	N	.	NP swab	1	DFA	2	Y	N	N	N	0-5 months	0-5 months	148	4	3	7	Y	0-5 months	148	4	3	7	N	.					N	.
WG0011	.	_GRIPP_Tanzania	.	.		.	.	Tanzania	L	AFRO	Jan - Dec 2011	1	0	2011	2011	SARI	4	N	.	NP/throat swabs	1	PCR	1	Y	N	Y	Y	all ages	0-17y	121	28	32	60	N	.					N	.					N	.
PM00818	Dong L| Zhou XC| Chen XF| Yang JH| Lin J| Zhang HL| Cai XH| Luo YC| Zhang ZX| Li CC.	Dong	Detection of etiologic agents and antibiotic resistance in children with acute lower respiratory tract infection in Wenzhou City.	Zhongguo Dang Dai Er Ke Za Zhi	2006	Chinese	Wenzhou	China	LM	WPRO	Mar 2004 - Feb 2005	1	0	2004	2005	LRTI	2	N	.	NPA	2	IFA	2	Y	N	N	N	0-10	0-10	454	3	4	7	Y	0-6 months	228	2	1	3	N	.					Y	0-1	369	3
WS05314	Drummond| P; Clark| J; Wheeler| J; Galloway| A; Freeman| R; Cant| A	Drummond	Community acquired pneumonia - a prospective UK study	ARCHIVES OF DISEASE IN CHILDHOOD	2000	English	Newcastle	England	H	EURO	Nov 1996 - May 1998	1	7	1996	1998	CAP	3	N	.	Nasopharyngeal secretions (younger children)| nose and throat swabs (older children)| paired sera	5	Serum: CF. NP and N/T swabs: IF/culture	6	Y	N	N	N	0-16	0-16	136	7	0	7	N	.					N	.					N	.
ADDL10	T. Ekalaksananan;C. Pientong;B. Kongyingyoes;S. Pairojkul;J. Teeratakulpisarn;S. Heng	Ekalaksananan	Etiology of acute lower respiratory tract infection in children at Srinagarind Hospital| Khon Kaen| Thailand	Southeast Asian J Trop Med Public Health	2001	English	Khon Kaen	Thailand	LM	SEARO	Aug 1992 - Nov 1994	2	4	1992	1994	ALRI	2	N	.	NPA	2	immunofluorescence	2	Y	N	N	N	0-4	0-4	74	0	0	0	N	.					Y	0-1	50	0	0	0	Y	0-1	58	0
EM18610	El-Hajje M.-J. Lambe C. Moulin F. Suremain N.D. Pons-Catalano C. Chalumeau M. Raymond J. Lebon P. Gendrel D.	El-Hajje	The burden of respiratory viral disease in hospitalized children in Paris.	Eur. J. Pediatr.	2008	English	Paris	France	H	EURO	Jan 2002 - Dec 2004	3	0	2002	2004	ARI or acute fever	6	N	.	NPA	2	immunofluorescence	2	Y	N	N	N	0-16	0-16	1209	51	3	54	N	.					N	.					N	.
WG0034	.	_GRIPP_Zambia	.	.		.	.	Zambia	L	AFRO	Jan - Dec 2010	1	0	2010	2010	SARI	4	N	.	NP/throat swab	1	PCR| culture| IFA	5	Y	N	Y	Y	all ages	0-12y	133	15	10	25	N	.					Y	0-11m	110	14	9	23	N	.
WG0011	.	_GRIPP_Tanzania	.	.		.	.	Tanzania	L	AFRO	Jan - Dec 2010	1	0	2010	2010	SARI	4	N	.	NP/throat swabs	1	PCR	1	Y	N	Y	Y	all ages	0-17y	135	36	6	42	N	.					N	.					N	.
ADDL12	Foulongne V| Guyon G| Rodi�re M| Segondy M.	Foulongne	Human metapneumovirus infection in young children hospitalized with respiratory tract disease.	Pediatr Infect Dis J	2006	English	Montpellier	France	H	EURO	Nov 2003 - Oct 2004	1	0	2003	2004	RTI	1	N	.	NPA	2	DFA	2	Y	N	N	N	0-4	0-4	602	18	0	18	N	.					N	.					N	.
ADDL13	A. Fowler;T. Stodberg;M. Eriksson;R. Wickstrom	Fowler	Childhood encephalitis in Sweden: Etiology| clinical presentation and outcome	European Journal of Paediatric Neurology	2008	English	Stockholm	Sweden	H	EURO	Jan 2000 - Dec 2004	5	0	2000	2004	acute encephalitis	6	N	.	NP sample	4	IF and culture	6	Y	N	N	N	0-18	0-18	93			5	N	.					N	.					N	.
PM01015	Freymuth F| Vabret A| Brouard J| Toutain F| Verdon R| Petitjean J| Gouarin S| Duhamel JF| Guillois B.	Freymuth	Detection of viral| Chlamydia pneumoniae and Mycoplasma pneumoniae infections in exacerbations of asthma in children.	J Clin Virol	1999	English	Caen	France	H	EURO	Jan 1993 - Dec 1997	5	0	1993	1997	AE asthma	6	Y	children with asthma	NPA	2	IFA/culture on fresh specimens| PCR on frozen specimens	5	Y	N	N	Y	0-14	0-14	132	4	3	7	N	.					N	.					N	.
PM01027	Fuenzalida L| Fabrega J| Blanco S| Del Mar Martinez M| Prat C| Pérez M| Ramil C| Domínguez J| Ausina V| Rodrigo C.	Fuenzalida	Usefulness of two new methods for diagnosing metapneumovirus infections in children.	Clin Microbiol Infect	2010	English	Barcelona	Spain	H	EURO	Oct 2006 - Oct 2007	1	1	2006	2007	acute wheezing (not underlying asthma)	6	N	.	NPA	2	Immunochromatographic assay and Indirect IF	2	Y	N	N	N	0-4	0-4	184	11	1	12	N	.					N	.					N	.
WG0023	.	_GRIPP_Morocco	.	.		.	.	Morocco	LM	EMRO	Jan - Dec 2011	1	0	2011	2011	mSARI	4	N	.	NP/nasal/throat swabs	1	PCR| culture	5	Y	N	Y	Y	all ages	0-17y	140	8	5	13	N	.					N	.					N	.
WG0006	.	_GRIPP_Lao	.	.		.	.	Lao	L	WPRO	Jan - Dec 2011	1	0	2011	2011	mSARI	4	N	.	nasal/throat swab	1	PCR	1	Y	N	Y	Y	all ages	0-17y	148	13	4	17	N	.					Y	0-11m	50	5	1	6	N	.
PM01291	Hasan K| Jolly P| Marquis G| Roy E| Podder G| Alam K| Huq F| Sack R.	Hasan	Viral etiology of pneumonia in a cohort of newborns till 24 months of age in Rural Mirzapur| Bangladesh.	Scand J Infect Dis	2006	English	Mirzapur	Bangladesh	L	SEARO	Jan 1993 - Dec 1996	4	0	1993	1996	pneumonia	3	N	.	NPA	2	EIA	2	Y	N	N	N	0-1	0-1	58	0	1	1	N	.					N	.					Y	0-1	58	0
WG0033	.	_GRIPP_India_Ballabgarh	.	.		.	.	India	LM	SEARO	Jan - Dec 2010	1	0	2010	2010	respiratory hospitalizations (retrospective coding)	6	N	.	nasal/throat swabs	1	PCR	1	Y	N	Y	Y	all ages	0-17y	154	4	8	12	N	.					N	.					Y	0-23m	79	1
GH01366	Hu FuRong Xu Ying Li Ping Miao ZhengYou	Hu	Viral pathogens of respiratory tract infection: a detecting assay among 2221 infants. Chinese	Chinese Journal of Nosocomiology. 2010. 20: 15| 2235-2237. 5 ref.	2010	Chinese	Jiaxing	China	LM	WPRO	Feb 2007 - Dec 2008	1	9	2007	2008	ARI	1	N	.	NPA	2	DFA	2	Y	N	N	N	0-6	0-6	2221	13	1	14	N	.					N	.					N	.
PM01431	Hussey GD| Apolles P| Arendse Z| Yeates J| Robertson A| Swingler G| Zar HJ.	Hussey	Respiratory syncytial virus infection in children hospitalised with acute lower respiratory tract infection.	S Afr Med J	2000	English	Cape Town	South Africa	UM	AFRO	Jun 1995 - Aug 1996	1	3	1995	1996	ALRTI	2	N	.	NPA	2	Viral culture and immunofluoresence	6	Y	N	N	N	0-1	0-1	162	0	1	1	N	.					N	.					Y	0-1	162	0
EM27683	Jartti T. Lehtinen P. Vuorinen T. Osterback R. Van Den Hoogen B. Osterhaus A.D.M.E. Ruuskanen O.	Jartti	Respiratory picornaviruses and respiratory syncytial virus as causative agents of acute expiratory wheezing in children.	Emerg. Infect. Dis.	2004	English	Turku	Finland	H	EURO	Sep 2000 - May 2002	1	8	2000	2002	acute expiratory wheezing (bronchiolitis| asthma)	6	Y	wheezing| incl asthma patients	NPA and paired sera	5	PCR| culture| virus antigen detection	5	Y	N	N	Y	0-16	0-16	293	3	4	7	N	.					N	.					N	.
EM12094	Ji W. Wu J.H. Huang L. Luo Y.L. Zhang X.L.	Ji	An etiological study on acute respiratory infection among inpatient children in Suzhou. Chinese	Zhonghua Yu Fang Yi Xue Za Zhi	2009	Chinese	Suzhou	China	LM	WPRO	Nov 2005 - May 2007	2	7	2005	2007	ARI	1	N	.	NPA	2	IFA and culture	6	Y	N	N	N	0-14	0-14	2492	71	17	88	Y	0-6m	1262	18	5	23	Y	0-12 months	1941	47	7	54	N	.
PM01548	Ji W| Chen ZR| Guo HB| Wang MJ| Yan YD| Zhang XL| Ding YF.	Ji	Characteristics and the prevalence of respiratory viruses and the correlation with climatic factors of hospitalized children in Suzhou children's hospital.	Zhonghua Yu Fang Yi Xue Za Zhi	2011	Chinese	Suzhou	China	LM	WPRO	Jan 2006 - Dec 2009	4	0	2006	2009	ARI	1	N	.	NPA	2	DFA	2	Y	N	N	N	0-10	0-10	6655	161	25	186	N	.					N	.					N	.
PM01548	Ji W| Chen ZR| Guo HB| Wang MJ| Yan YD| Zhang XL| Ding YF.	Ji	Characteristics and the prevalence of respiratory viruses and the correlation with climatic factors of hospitalized children in Suzhou children's hospital.	Zhonghua Yu Fang Yi Xue Za Zhi	2011	Chinese	Suzhou	China	LM	WPRO	Jan - Dec 2006	1	0	2006	2006	ARI	1	N	.	NPA	2	DFA	2	Y	N	N	N	0-10	0-10	1646	37	10	47	N	.					N	.					N	.
PM01548	Ji W| Chen ZR| Guo HB| Wang MJ| Yan YD| Zhang XL| Ding YF.	Ji	Characteristics and the prevalence of respiratory viruses and the correlation with climatic factors of hospitalized children in Suzhou children's hospital.	Zhonghua Yu Fang Yi Xue Za Zhi	2011	Chinese	Suzhou	China	LM	WPRO	Jan - Dec 2007	1	0	2007	2007	ARI	1	N	.	NPA	2	DFA	2	Y	N	N	N	0-10	0-10	1682	38	6	44	N	.					N	.					N	.
PM01548	Ji W| Chen ZR| Guo HB| Wang MJ| Yan YD| Zhang XL| Ding YF.	Ji	Characteristics and the prevalence of respiratory viruses and the correlation with climatic factors of hospitalized children in Suzhou children's hospital.	Zhonghua Yu Fang Yi Xue Za Zhi	2011	Chinese	Suzhou	China	LM	WPRO	Jan - Dec 2008	1	0	2008	2008	ARI	1	N	.	NPA	2	DFA	2	Y	N	N	N	0-10	0-10	1444	30	6	36	N	.					N	.					N	.
PM01548	Ji W| Chen ZR| Guo HB| Wang MJ| Yan YD| Zhang XL| Ding YF.	Ji	Characteristics and the prevalence of respiratory viruses and the correlation with climatic factors of hospitalized children in Suzhou children's hospital.	Zhonghua Yu Fang Yi Xue Za Zhi	2011	Chinese	Suzhou	China	LM	WPRO	Jan - Dec 2009	1	0	2009	2009	ARI	1	N	.	NPA	2	DFA	2	Y	N	N	N	0-10	0-10	1883	56	3	59	.	.					N	.					N	.
PM01548	Ji W| Chen ZR| Guo HB| Wang MJ| Yan YD| Zhang XL| Ding YF.	Ji	Characteristics and the prevalence of respiratory viruses and the correlation with climatic factors of hospitalized children in Suzhou children's hospital.	Zhonghua Yu Fang Yi Xue Za Zhi	2011	Chinese	Suzhou	China	LM	WPRO	Jan 2006 - Dec 2008	3	0	2006	2008	ARI	1	N	.	NPA	2	DFA	2	Y	N	N	N	0-10	0-10	4772	105	22	127	.	.					N	.					N	.
EM02333	Jin Y. Zhang R.-F. Xie Z.-P. Yan K.-L. Gao H.-C. Song J.-R. Yuan X.-H. Cheng W.-X. Hou Y.-D. Duan Z.-J.	Jin	Newly identified respiratory viruses associated with acute lower respiratory tract infections in children in Lanzou| China| from 2006 to 2009.	Clin. Microbiol. Infect.	2012	English	Lanzhou	China	LM	WPRO	Dec 2006 - Nov 2009	3	0	2006	2009	ALRI	2	N	.	NPA	2	PCR	1	Y	N	N	Y	0-14	0-14	813	58	8	66	Y	0-6m	304	23	1	24	Y	<1	442	32	2	34	N	.
WS03123	Johnson| AWBR; Osinusi| K; Aderele| WI; Gbadero| DA; Olaleye| OD; Adeyemi-Doro| FAB	Johnson	Etiologic agents and outcome determinants of community-acquired pneumonia in urban children: A hospital-based study	JOURNAL OF THE NATIONAL MEDICAL ASSOCIATION	2008	English	Ibadan	Nigeria	LM	AFRO	Mar 1985 - Aug 1987	2	6	1985	1987	LRTI	2	N	.	NPA and paired sera	5	IFA/CFT on paired serology	6	Y	N	N	N	0-4	0-4	122	16	3	19	N	.					N	.					N	.
WG0004	.	_GRIPP_Indonesia	.	.		.	.	Indonesia	LM	SEARO	Jan - Dec 2011	1	0	2011	2011	SARI	4	N	.	nasal/throat swab| sera| sputum	5	PCR| culture	5	Y	N	Y	Y	all ages	0-13y	154	6	1	7	N	.					N	.					N	.
ADDL15	Kim CK| Choi J| Callaway Z| Kim HB| Chung JY| Koh YY| Shin BM.	Kim	Clinical and epidemiological comparison of human metapneumovirus and respiratory syncytial virus in seoul| Korea| 2003-2008.	J Korean Med Sci	2010	English	Seoul	Korea| Rep.	H	WPRO	Dec 2003 - Apr 2008	4	4	2003	2008	ARI	1	N	.	NPA	2	IFA and PCR	5	Y	N	N	N	0-12	0-12	1008			48	N	.					N	.					N	.
PM01683	Kim MR| Lee HR| Lee GM.	Kim	Epidemiology of acute viral respiratory tract infections in Korean children.	J Infect	2000	English	Hallym (multiple)	Korea| Rep.	H	WPRO	Feb 1995 - Aug 1998	4	5	1995	1998	ARTI w suspect viral origin	6	N	.	NPA	2	Indirect immunofluorescence and culture	6	Y	N	N	N	0-10	0-10	1389	66	18	84	N	.					N	.					N	.
PM01683	Kim MR| Lee HR| Lee GM.	Kim	Epidemiology of acute viral respiratory tract infections in Korean children.	J Infect	2000	English	Hallym (multiple)	Korea| Rep.	H	WPRO	Jan - Dec 1996	1	0	1996	1996	ARTI w suspect viral origin	6	N	.	NPA	2	Indirect immunofluorescence and culture	6	Y	N	N	N	0-10	0-10	322	7	1	7	N	.					N	.					N	.
PM01683	Kim MR| Lee HR| Lee GM.	Kim	Epidemiology of acute viral respiratory tract infections in Korean children.	J Infect	2000	English	Hallym (multiple)	Korea| Rep.	H	WPRO	Jan - Dec 1997	1	0	1997	1997	ARTI w suspect viral origin	6	N	.	NPA	2	Indirect immunofluorescence and culture	6	Y	N	N	N	0-10	0-10	559	50	15	65	N	.					N	.					N	.
PM01683	Kim MR| Lee HR| Lee GM.	Kim	Epidemiology of acute viral respiratory tract infections in Korean children.	J Infect	2000	English	Hallym (multiple)	Korea| Rep.	H	WPRO	Jan - Dec 1998	1	0	1998	1998	ARTI w suspect viral origin	6	N	.	NPA	2	Indirect immunofluorescence and culture	6	Y	N	N	N	0-10	0-10	167	6	0	6	N	.					N	.					N	.
PM01683	Kim MR| Lee HR| Lee GM.	Kim	Epidemiology of acute viral respiratory tract infections in Korean children.	J Infect	2000	English	Hallym (multiple)	Korea| Rep.	H	WPRO	Jan 1996 - Dec 1998	3	0	1996	1998	ARTI w suspect viral origin	6	N	.	NPA	2	Indirect immunofluorescence and culture	6	Y	N	N	N	0-10	0-10	1048	63	16	78	.	.					N	.					N	.
WG0031	.	_GRIPP_Panama	.	.		.	.	Panama	UM	PAHO	Jan - Dec 2011	1	0	2011	2011	SARI	4	N	.	respiratory swabs/aspirates	4	PCR	1	Y	N	Y	Y	all ages	0-17y	160	3	0	3	N	.					Y	0-11m	119	2	0	2	N	.
CNKI02	Li haizhu| lvbo| linzhifang| chenping	Li Haizhu	Detection and analysis of pathogens caused Children ALRI	China clinical diagnosis medicine	2006	Chinese	Zhaoqing	China	LM	WPRO	Jan 2003 - Jun 2004	1	5	2003	2004	ALRI	2	N	.	BLOOD	6	Antibody test| IgA	7	Y	N	N	N	0-12	0-12	186	12	5	18	N	.					.	.					Y	0-1	80	4
CNKI03	Lihua| SongYu| Gaoyun	Lihua	Influenza virus infection status on inpatient children due to ARI at shuangyashan area	China modern drug application journal	2010	Chinese	Shuang Yashan	China	LM	WPRO	Jan 2007 - Jun 2009	2	5	2007	2009	ARI	1	N	.	NPA	2	IFA	2	Y	N	N	N	0-14	0-14	2348	43	9	52	.	.					Y	<1	1812			41	.	.
PM01955	Lin PY| Lin TY| Huang YC| Tsao KC| Huang YL.	Lin	Human metapneumovirus and community-acquired pneumonia in children.	Chang Gung Med J	2005	English	Taipei	China	LM	WPRO	Aug 2001 - Jul 2002	1	0	2001	2002	CAP	3	N	.	NPA	2	IFA and culture	6	Y	N	N	N	0-18	0-18	116	5	1	6	N	.					N	.					N	.
EM25905	Liu Z. Wang Y. Zhang W. Luo S. Zou A.	Liu	The detection and analysis of etiology of non-bacterial pneumonia in children in Xi'an. Chinese	J. Xi'An Jiaotong Univ. Med. Sci.	2005	Chinese	Xian	China	LM	WPRO	Jul 2003 - Jun 2004	1	0	2003	2004	non-bacterial pneumonia	6	N	.	serum		serum EIA	3	.	N	N	N	0-10	0-10	302			39	N	.					N	.					N	.
PM00154	Atmar RL| Piedra PA| Patel SM| Greenberg SB| Couch RB| Glezen WP.	Atmar	Picornavirus| the most common respiratory virus causing infection among patients of all ages hospitalized with acute respiratory illness.	J Clin Microbiol	2012	English	Houston| TX	United States	H	PAHO	Sep 1993 - May 1995	1	9	1993	1995	ARI	1	N	.	NW or TS and paired serology	5	culture (MN and HAI) and PCR (respiratory samples) and serological testing	5	Y	N	N	Y	all ages	0-17	162	6	2	8	N	.					Y	<1	55	0	0	0	N	.
PM02058	Madhi SA| Schoub B| Simmank K| Blackburn N| Klugman KP.	Madhi	Increased burden of respiratory viral associated severe lower respiratory tract infections in children infected with human immunodeficiency virus type-1.	J Pediatr	2000	English	Soweto	South Africa	UM	AFRO	Mar 1997 - Mar 1998	1	1	1997	1998	SLRTI	2	Y	50% HIV positive	NPA	2	IFA| culture	6	Y	N	N	N	0-4	0-4	817	49.56	18.48	70	N	.					N	.					N	.
EM17015	Maffey A.F. Venialgo C.M. Barrero P.R. Fuse V.A. Marques M.D.L.A. Saia M. Villalba A. Teper A.M. Mistchenko A.S.	Maffey	New respiratory viruses in children 2 months to 3 years old with recurrent wheeze. Spanish	Arch. Argent. Pediatr.	2008	Spanish	Buenos Aires	Argentina	UM	PAHO	Jan 2006 - Dec 2006	1	0	2006	2006	reactive airway disease	6	Y	recurrent wheeze	NPA	2	immunofluorescence	2	Y	N	N	N	0-3	0-3	119	8	1	9	N	.					N	.					N	.
ADDL16	F. Maggi;E. Andreoli;M. Pifferi;S. Meschi;J. Rocchi;M. Bendinelli	Maggi	Human bocavirus in Italian patients with respiratory diseases	J Clin Virol	2007	English	Pisa	Italy	H	EURO	Jan 2000 - May 2006	6	5	2000	2006	Acute respiratory disease	1	N	.	multiple (subset from ipd children w nasal swabs)	1	DFA| culture	6	Y	N	N	N	Infants and Adults	Infants	161	6	0	6	N	.					N	.					Y	0-1	161	6
PM02068	Maitreyi RS| Broor S| Kabra SK| Ghosh M| Seth P| Dar L| Prasad AK.	Maitreyi	Rapid detection of respiratory viruses by centrifugation enhanced cultures from children with acute lower respiratory tract infections.	J Clin Virol	2000	English	New Delhi	India	LM	SEARO	Sep 1995 - Apr 1997	1	8	1995	1997	ALRTI	1	N	.	NPA	2	culture/IFA	6	Y	N	N	N	0-60 months	0-60 months	200			29	N	.					N	.					N	.
WG0006	.	_GRIPP_Lao	.	.		.	.	Lao	L	WPRO	Jan - Dec 2010	1	0	2010	2010	mSARI	4	N	.	nasal/throat swab	1	PCR	1	Y	N	Y	Y	all ages	0-17y	170	9	3	12	N	.					Y	0-11m	67	1	0	1	N	.
WS04584	Michelow| IC; Olsen| K; Lozano| J; Rollins| NK; Duffy| LB; Ziegler| T; Kauppila| J; Leinonen| M; McCracken| GH	Michelow	Epidemiology and clinical characteristics of community-acquired pneumonia in hospitalized children	PEDIATRICS	2004	English	Dallas| TX	United States	H	PAHO	Jan 1999 - Mar 2000	1	3	1999	2000	LRI	2	N	.	NP or OP swab| paired serology (convalescent after 7-30 days)	5	Serology (EIA)| culture| DFA	6	Y	N	N	N	0-17	0-17	143	26	7	33	N	.					N	.					N	.
WG0023	.	_GRIPP_Morocco	.	.		.	.	Morocco	LM	EMRO	Jan - Dec 2010	1	0	2010	2010	mSARI	4	N	.	NP/nasal/throat swabs	1	PCR| culture	5	Y	N	Y	Y	all ages	0-17y	176	12	3	15	N	.					N	.					N	.
WG0020	.	_GRIPP_Madagascar	.	.		.	.	Madagascar	L	AFRO	Jan - Dec 2011	1	0	2011	2011	SARI	4	N	.	NP/nasal/throat swabs	1	PCR| culture	5	Y	N	Y	Y	all ages	0-17y	177	48	17	65	N	.					EXCL	0-11m	41	9	3	12	N	.
WS02916	Nascimento-Carvalho| CM; Ribeiro| CT; Cardoso| MRA; Barral| A; Araujo-Neto| CA; Oliveira| JR; Sobral| LS; Viriato| D; Souza| AL; Saukkoriipi| A; Paldanius| M; Vainionpaa| R; Leinonen| M; Ruuskanen| O	Nascimento-Carvalho	The role of respiratory viral infections among children hospitalized for community-acquired pneumonia in a developing country	PEDIATRIC INFECTIOUS DISEASE JOURNAL	2008	English	Salvador	Brazil	UM	PAHO	Sep 2003 - May 2005	1	8	2003	2005	CAP	3	N	.	blood sample (paired serum samples)| blood culture| NPA	5	serology| antigen detection	4	Y	N	N	N	0-4	0-4	184			17	N	.					N	.					N	.
PM02416	Numazaki K| Chiba S| Umetsu M| Tanaka T| Yoshimura H| Kuniya Y| Miura J| Adachi N| Ukae S| Mori T| Ueda D| Hotsubo T| Sato T.	Numazaki	Etiological agents of lower respiratory tract infections in Japanese children.	In Vivo	2004	English	Hokkaid	Japan	H	WPRO	Apr 2000 - Mar 2001	1	0	2000	2001	LRTI	2	N	.	NP swab and/or paired serology	5	EIA (serology) and immunofluoresence (respiratory specimen)	6	Y	N	N	N	0-14	0-14	798	80			N	.					N	.					N	.
WG0034	.	_GRIPP_Zambia	.	.		.	.	Zambia	L	AFRO	Jan - Dec 2008	1	0	2008	2008	SARI	4	N	.	NP/throat swab	1	Culture| IFA	6	Y	N	Y	N	all ages	0-12y	188	48	2	50	N	.					Y	0-11m	108	28	0	28	N	.
EM06489	Modolo M.L. Carnelutto V. Lucchese T. Zamparo S. Avolio M. De Rosa R. Stano P. Camporese A.	Modolo	Epidemiology of viral infections in acute respiratory illnesses in children.	Clin. Microbiol. Infect.	2011	English	Pordenone	Italy	H	EURO	Nov 2008 - Jan 2010	1	3	2008	2010	ARI	1	N	.	NP specimens (not specified)	4	PCR	1	Y	N	N	Y	Children	Children	195			23	N	.					N	.					N	.
WG0012	.	_GRIPP_Thailand_MOPH	.	.		.	.	Thailand	LM	SEARO	Jan - Dec 2010	1	0	2010	2010	SARI	4	N	.	throat swab	1	PCR| culture| IFA	5	Y	N	Y	Y	all ages	0-17y	195	17	16	33	N	.					N	.					N	.
WG0034	.	_GRIPP_Zambia	.	.		.	.	Zambia	L	AFRO	Jan - Dec 2011	1	0	2011	2011	SARI	4	N	.	NP/throat swab	1	PCR| culture| IFA	5	Y	N	Y	Y	all ages	0-12y	216	2	10	12	N	.					Y	0-11m	147	1	8	9	N	.
EM16687	Pecchini R. Berezin E.N. Felicio M.C. Passos S.D. Souza M.C. Lima L.R. Ueda M. Matsumoto T.K. Durigon E.L.	Pecchini	Incidence and clinical characteristics of the infection by the respiratory syncytial virus in children admitted in Santa Casa de Sao Paulo Hospital.	Braz J Infect Dis	2008	English	Sao Paulo	Brazil	UM	PAHO	Feb 2005 - Sep 2006	1	7	2005	2006	LRTI	2	N	.	NPA	2	IFA	2	Y	N	N	N	0-4	0-4	455			15	N	.					N	.					N	.
PM02551	Peng D| Zhao D| Liu J| Wang X| Yang K| Xicheng H| Li Y| Wang F.	Peng	Multipathogen infections in hospitalized children with acute respiratory infections.	Virol J	2009	English	Wuhan| Hubei province	China	LM	WPRO	May 2008 - Apr 2009	1	0	2008	2009	ARTI	1	N	.	single peripheral blood	6	IFA	2	Y	N	N	N	0-14	0-14	316	97	91	110	N	.					N	.					N	.
WG0007	.	_GRIPP_Moldova	.	.		.	.	Moldova	LM	EURO	Jan - Dec 2011	1	0	2011	2011	SARI	4	N	.	NP swab	1	PCR	1	Y	N	Y	Y	all ages	0-17y	251	92	26	118	N	.					N	.					N	.
PM02814	Samransamruajkit R| Hiranrat T| Chieochansin T| Sritippayawan S| Deerojanawong J| Prapphal N| Poovorawan Y.	Samransamruajkit	Prevalence| clinical presentations and complications among hospitalized children with influenza pneumonia.	Jpn J Infect Dis	2008	English	Bangkok	Thailand	LM	SEARO	Mar 2006 - Feb 2007	1	0	2006	2007	CAP	3	N	.	NPA	2	PCR	1	Y	N	N	Y	0-15	0-14	257			32	N	.					N	.					N	.
WG0012	.	_GRIPP_Thailand_MOPH	.	.		.	.	Thailand	LM	SEARO	Jan - Dec 2011	1	0	2011	2011	SARI	4	N	.	throat swab	1	PCR| culture| IFA	5	Y	N	Y	Y	all ages	0-17y	264	16	13	29	N	.					N	.					N	.
EM08952	Prasarnphanich T.	Prasarnphanich	The accuracy of clinical diagnosis of influenza in Thai children.	J. Pediatr. Infect. Dis.	2010	English	Chantaburi	Thailand	LM	SEARO	Jul 2005 - Sep 2007	2	3	2005	2007	ARTI	1	N	.	TS	1	cell culture	3	Y	N	N	N	0-14	0-14	838	164	40	204	N	.					N	.					N	.
EM02948	Sadeghi C.D. Aebi C. Gorgievski-Hrisoho M. Muhlemann K. Barbani M.T.	Sadeghi	Twelve years' detection of respiratory viruses by immunofluorescence in hospitalised children: impact of the introduction of a new respiratory picornavirus assay.	BMC Infect. Dis.	2011	English	Bern	Switzerland	H	EURO	May 1998 - Apr 2010	12	0	1998	2010	respiratory infection	1	N	.	NPA	2	DFA	2	Y	N	N	N	0-16	0-17	10629	425	64	489	N	.					N	.					N	.
WG0005	.	_GRIPP_Kyrgyz	.	.		.	.	Kyrgyz	L	EURO	Jan - Dec 2011	1	0	2011	2011	SARI	4	N	.	NP swab	1	PCR| culture	5	Y	N	Y	Y	all ages	0-17y	270	19	51	70	N	.					N	.					N	.
EM01241	Sanchez-Yebra W. Avila-Carrillo J.A. Gimenez-Sanchez F. Reyes-Bertos A. Sanchez-Forte M. Morales-Torres M. Rojas A. Mendoza J.	Sanchez-Yebra	Viral agents causing lower respiratory tract infections in hospitalized children: Evaluation of the Speed-Oligo RSV assay for the detection of respiratory syncytial virus.	Eur. J. Clin. Microbiol. Infect. Dis.	2012	English	Almeira	Spain	H	EURO	Aug 2008 - Aug 2009	1	1	2008	2009	LRTI	2	N	.	Nasal wash| OP swab	4	DFA/culture	6	Y	N	N	N	0-13	0-13	169	0	11	11	N	.					N	.					N	.
WG0015	.	_GRIPP_Cambodia	.	.		.	.	Cambodia	L	WPRO	Jan - Dec 2011	1	0	2011	2011	mSARI	4	N	.	respiratory swabs | BAL| pleural fluid| tracheal aspirate	4	PCR	1	Y	N	Y	Y	all ages	0-17y	275	3	11	14	EXCL	0-6m	45	0	1	1	Y	0-11m	106	2	2	4	Y	0-23m	191	2
PM03006	Smuts H.	Smuts	Human coronavirus NL63 infections in infants hospitalised with acute respiratory tract infections in South Africa.	Influenza Other Respi Viruses	2008	English	Cape Town	South Africa	UM	AFRO	Jan 2003 - Dec 2004	2	0	2003	2004	ARI	1	N	.	NPA| tracheal aspirate| BAL	4	IFA	2	Y	N	N	N	0-5	0-5	1055	8	1	9	N	.					N	.					N	.
PM03021	Sonoda S| Gotoh Y| Bann F| Nakayama T.	Sonoda	Acute lower respiratory infections in hospitalized children over a 6 year period in Tokyo.	Pediatr Int	1999	English	Tokyo	Japan	H	WPRO	Nov 1986 - Oct 1992	6	0	1986	1992	LRTI	2	N	.	NP secretions and paired sera	5	culture (respiratory) and CFT (sera)	6	Y	N	N	N	Children	Children	1521	62	26	88	N	.					N	.					N	.
EM02160	Sparremberger D.A.H. Luisi F. Azevedo A.V. Ribeiro A.E.T. Wiemann A.F.W. de Conto B.F. Munhoz B.Z. Morais E.F.M. Bergmann G.A. Marostica L.C. Valiati L.S. Spinelli L.F. Sussela L.A.O. Nunes M.R. Regert R. Lardi S.L. Pinto L.A. Stein R.T.	Sparremberger	Epidemiological surveillance and influence of co-infection by respiratory viruses in the severity of acute bronchiolitis in infants. Portuguese	Sci. Med.	2011	Portuguese	Porto Alegre	Brazil	UM	PAHO	Sep 2009 - Sep 2010	1	0	2009	2010	acute viral bronchiolitis	6	N	.	NP wash	2	indirect immunofluorescence (culture also?)	2	Y	N	N	N	0-12 months	0-12 months	71			12	N	.					Y	0-12 months	71			12	N	.
EM30193	Straliotto S.M. Siqueira M.M. Muller R.L. Fischer G.B. Cunha M.L.T. Nestor S.M.	Straliotto	Viral etiology of acute respiratory infections among children in Potto Alegre| RS| Brazil.	Rev. Soc. Bras. Med. Trop.	2002	English	Porto Alegre	Brazil	UM	PAHO	May - Dec 1990| May - Dec 1991| Jan - Dec 1992	1	16	1990	1992	ARI	1	N	.	NPS	1	Indirect fluorescent antibody test	2	Y	N	N	N	0-4	0-4	386	0	1	1	N	.					N	.					N	.
PM03088	Suntarattiwong P| Sian-nork C| Thongtipa P| Thawatsupha P| Kitphati R| Chotpitayasunondh T.	Suntarattiwong	Influenza-associated hospitalization in urban Thai children.	Influenza Other Respi Viruses	2007	English	Bangkok	Thailand	LM	SEARO	Jul 2004 - Jul 2005	1	0	2004	2005	LRTI or ILI	1	N	.	nasal swab (rapid test); NP swab (culture)	1	Culture| Rapid test	6	Y	N	N	N	0-4	0-4	456	34	5	39	N	.					N	.					N	.
PM03089	Suntarattiwong P| Sojisirikul K| Sitaposa P| Pornpatanangkoon A| Chittaganpitch M| Srijuntongsiri S| Chotpitayasunondh T.	Suntarattiwong	Clinical and epidemiological characteristics of respiratory syncytial virus and influenza virus associated hospitalization in urban Thai infants.	J Med Assoc Thai	2011	English	Bangkok	Thailand	LM	SEARO	Dec 2007 - Aug 2009	1	8	2007	2009	ALRTI	2	N	.	NP swab	1	RT-PCR	1	Y	N	N	Y	1-12 months	1-12 months	354	22	4	26	N	.					Y	<1	354	22	4	26	N	.
PM03135	Tang LF| Wang TL| Tang HF| Chen ZM.	Tang	Viral pathogens of acute lower respiratory tract infection in China.	Indian Pediatr	2008	English	Hangzhou	China	LM	WPRO	Jan 2001 - Dec 2006	6	0	2001	2006	ALRI	2	N	.	NPA	2	IFA	2	Y	N	N	N	0-13	0-13	34885	688	72	760	N	.					Y	<1	21940	378	34	412	N	.
WG0022	.	_GRIPP_Mongolia	.	.		.	.	Mongolia	LM	WPRO	Jan - Dec 2006	1	0	2006	2006	SARI	4	N	.	NP/nasal/throat swabs	1	culture	3	Y	N	Y	N	all ages	0-17y	287	0	0	0	N	.					Y	0-11m	67	0	0	0	N	.
PM03191	Tramuto F| Maida CM| Bonura F| Perna AM| Puzelli S| De Marco MA| Donatelli I| Aprea L| Firenze A| Arcadipane A| Palazzo U| Vitale F.	Tramuto	Surveillance of hospitalised patients with influenza-like illness during pandemic influenza A(H1N1) season in Sicily| April 2009-December 2010.	Euro Surveill	2011	English	Sicily	Italy	H	EURO	May 2009 - Dec 2010	1	8	2009	2010	Hospitalized ILI	1	N	.	NP swabs plus /- BAL	4	PCR	1	N	N	Y	Y	All ages	0-14	805	438			N	.					N	.					N	.
PM03200	Tsai HP| Kuo PH| Liu CC| Wang JR.	Tsai	Respiratory viral infections among pediatric inpatients and outpatients in Taiwan from 1997 to 1999.	J Clin Microbiol	2001	English	Southern Taiwan	China	LM	WPRO	Jan 1997 - Dec 1999	3	0	1997	1999	Respiratory tract infection	1	N	.	throat swab or NPA	4	cell culture and HAI for subtyping	6	Y	N	N	N	0-12	0-12	2077	50	24	74	N	.					Y	.					Y	.
PM03200	Tsai HP| Kuo PH| Liu CC| Wang JR.	Tsai	Respiratory viral infections among pediatric inpatients and outpatients in Taiwan from 1997 to 1999.	J Clin Microbiol	2001	English	Southern Taiwan	China	LM	WPRO	Jan - Dec 1997	1	0	1997	1997	Respiratory tract infection	1	N	.	throat swab or NPA	4	cell culture and HAI for subtyping	6	Y	N	N	N	0-12	0-12	340	3	0	3	N	.					N	.					N	.
PM03200	Tsai HP| Kuo PH| Liu CC| Wang JR.	Tsai	Respiratory viral infections among pediatric inpatients and outpatients in Taiwan from 1997 to 1999.	J Clin Microbiol	2001	English	Southern Taiwan	China	LM	WPRO	Jan - Dec 1998	1	0	1998	1998	Respiratory tract infection	1	N	.	throat swab or NPA	4	cell culture and HAI for subtyping	6	Y	N	N	N	0-12	0-12	786	1	3	4	N	.					N	.					N	.
PM03200	Tsai HP| Kuo PH| Liu CC| Wang JR.	Tsai	Respiratory viral infections among pediatric inpatients and outpatients in Taiwan from 1997 to 1999.	J Clin Microbiol	2001	English	Southern Taiwan	China	LM	WPRO	Jan - Dec 1999	1	0	1999	1999	Respiratory tract infection	1	N	.	throat swab or NPA	4	cell culture and HAI for subtyping	6	Y	N	N	N	0-12	0-12	951	46	21	67	N	.					N	.					N	.
PM00809	Do AH| van Doorn HR| Nghiem MN| Bryant JE| Hoang TH| Do QH| Van TL| Tran TT| Wills B| Nguyen VC| Vo MH| Vo CK| Nguyen MD| Farrar J| Tran TH| de Jong MD.	Do	Viral etiologies of acute respiratory infections among hospitalized Vietnamese children in Ho Chi Minh City| 2004-2008.	PLoS One	2011	English	Ho Chi Minh City	Vietnam	LM	WPRO	Nov 2004 - Jan 2008	3	2	2004	2008	ARI	1	N	.	NP swabs| throat swabs| NPA	4	PCR	1	Y	N	N	Y	0-13	0-13	309	27	24	51	N	.					Y	<1	56			6	N	.
WG0015	.	_GRIPP_Cambodia	.	.		.	.	Cambodia	L	WPRO	Jan - Dec 2010	1	0	2010	2010	mSARI	4	N	.	respiratory swabs | BAL| pleural fluid| tracheal aspirate	4	PCR	1	Y	N	Y	Y	all ages	0-17y	344	13	1	14	Y	0-6m	53	1	0	1	Y	0-11m	117	2	0	2	Y	0-23m	210	4
EM02372	Ursic T. Jevsnik M. Zigon N. Krivec U. Beden A.B. Praprotnik M. Petrovec M.	Ursic	Human bocavirus and other respiratory viral infections in a 2-year cohort of hospitalized children.	J. Med. Virol.	2012	English	Ljubljana	Slovenia	H	EURO	Apr 2007 - Mar 2009	2	0	2007	2009	Resiratory tract infection	1	N	.	Nasopharyngeal swabs| throat swabs| tracheal aspirates| and bronchoalveolar lavage	4	DFA	2	Y	N	N	N	0-17	0-17	891	5	3	8	N	.					N	.					N	.
EM15817	Ou S.-Y. Lin G.-Y. Wu Y. Lu X.-D. Lin C.-X. Zhou R.-B.	Ou	Viral pathogens of acute lower respiratory tract infection in hospitalized children from East Guangdong of China. Chinese	Chin. J. Contemp. Pediatr.	2009	Chinese	Shantou; Jieyang	china	LM	WPRO	Jan 2007 - Dec 2007	1	0	2007	2007	ALRI	2	N	.	NPA	2	PCR	1	Y	N	N	Y	0-5	0-5	345	41	0	41	N	.					N	.					N	.
EM27442	Viegas M. Barrero P.R. Maffey A.F. Mistchenko A.S.	Viegas	Respiratory viruses seasonality in children under five years of age in Buenos Aires| Argentina. A five-year analysis.	J. Infect.	2004	English	Buenos Aires	Argentina	UM	PAHO	Jan 1998 - Dec 2002	5	0	1998	2002	ALRI	2	N	.	NPA	2	IFA	2	Y	N	N	N	0-4	0-4	18561	508	13	521	N	.					N	.					N	.
EM27442	Viegas M. Barrero P.R. Maffey A.F. Mistchenko A.S.	Viegas	Respiratory viruses seasonality in children under five years of age in Buenos Aires| Argentina. A five-year analysis.	J. Infect.	2004	English	Buenos Aires	Argentina	UM	PAHO	Jan - Dec 1998	1	0	1998	2002	ALRI	2	N	.	NPA	2	IFA	2	Y	N	N	N	0-4	0-4	3458	101	0	101	N	.					N	.					N	.
EM27442	Viegas M. Barrero P.R. Maffey A.F. Mistchenko A.S.	Viegas	Respiratory viruses seasonality in children under five years of age in Buenos Aires| Argentina. A five-year analysis.	J. Infect.	2004	English	Buenos Aires	Argentina	UM	PAHO	Jan - Dec 1999	1	0	1998	2002	ALRI	2	N	.	NPA	2	IFA	2	Y	N	N	N	0-4	0-4	4008	112	1	113	N	.					N	.					N	.
EM27442	Viegas M. Barrero P.R. Maffey A.F. Mistchenko A.S.	Viegas	Respiratory viruses seasonality in children under five years of age in Buenos Aires| Argentina. A five-year analysis.	J. Infect.	2004	English	Buenos Aires	Argentina	UM	PAHO	Jan - Dec 2000	1	0	1998	2002	ALRI	2	N	.	NPA	2	IFA	2	Y	N	N	N	0-4	0-4	3788	76	4	80	N	.					N	.					N	.
EM27442	Viegas M. Barrero P.R. Maffey A.F. Mistchenko A.S.	Viegas	Respiratory viruses seasonality in children under five years of age in Buenos Aires| Argentina. A five-year analysis.	J. Infect.	2004	English	Buenos Aires	Argentina	UM	PAHO	Jan - Dec 2001	1	0	1998	2002	ALRI	2	N	.	NPA	2	IFA	2	Y	N	N	N	0-4	0-4	3458	219	2	221	N	.					N	.					N	.
EM27442	Viegas M. Barrero P.R. Maffey A.F. Mistchenko A.S.	Viegas	Respiratory viruses seasonality in children under five years of age in Buenos Aires| Argentina. A five-year analysis.	J. Infect.	2004	English	Buenos Aires	Argentina	UM	PAHO	Jan - Dec 2002	1	0	1998	2002	ALRI	2	N	.	NPA	2	IFA	2	Y	N	N	N	0-4	0-4	3849	0	6	6	N	.					N	.					N	.
EM30686	Vieira S.E. Stewien K.E. Queiroz D.A. Durigon E.L. Torok T.J. Anderson L.J. Miyao C.R. Hein N. Botosso V.F. Pahl M.M. Gilio A.E. Ejzenberg B. Okay Y.	Vieira	Clinical patterns and seasonal trends in respiratory syncytial virus hospitalizations in Sao Paulo| Brazil.	Rev. Inst. Med. Trop. Sao Paulo	2001	English	Sao Paulo	Brazil	UM	PAHO	Mar 1995 - Aug 1996	1	6	1995	1996	LRTI	2	N	.	NPA and NPS	4	IFA	2	Y	N	N	N	0-14	0-14	114	2	0	2	N	.					N	.					N	.
PM03307	Vieira RA| Diniz EM| Vaz FA.	Vieira	Clinical and laboratory study of newborns with lower respiratory tract infection due to respiratory viruses.	J Matern Fetal Neonatal Med	2003	English	Sao Paulo	Brazil	UM	PAHO	Jan 1999 - Jan 2001	2	0	1999	2001	LRTI	2	Y	ICU only	NPA	2	Indirect immunofluoresence and viral culture	6	Y	N	N	N	Newborns	Newborns	90	20	0	20	Y	Newborns	90	20	0	20	N	.					N	.
WS04195	Virkki| R; Juven| T; Mertsola| J; Ruuskanen| O	Virkki	Radiographic follow-up of pneumonia in children	PEDIATRIC PULMONOLOGY	2005	English	Turku	Finland	H	EURO	Jan 1993 - Dec 1995	2	0	1993	1995	pneumonia	3	N	.	NPA and paired sera	5	viral culture plus serological EIA	6	Y	N	N	N	0-15	0-15	196			4	N	.					N	.					N	.
PM03345	Wang F| Zhu RN| Qian Y| Deng J| Zhao LQ| Liao B| Che L.	Wang	Surveillance for influenza B virus infections in infants and young children in Beijing| China.	Zhonghua Er Ke Za Zhi	2008	Chinese	Beijing	china	LM	WPRO	Nov 2000 - Jun 2006	5	7	2000	2006	ARI	1	N	.	NPA	2	IFA| cell culture| HAI	6	N	N	N	N	0-14	0-14	7707		44		N	.					N	.					N	.
WG0018	.	_GRIPP_Ghana	.	.		.	.	Ghana	L	AFRO	Jan - Dec 2011	1	0	2011	2011	SARI	4	N	.	NP/throat swabs	1	PCR| culture	5	Y	N	Y	Y	all ages	0-17y	346	8	19	27	Y	0-6m	58	0	0	0	Y	0-11m	106	1	1	2	Y	0-23m	163	3
PM03436	Wolf DG| Greenberg D| Kalkstein D| Shemer-Avni Y| Givon-Lavi N| Saleh N| Goldberg MD| Dagan R.	Wolf	Comparison of human metapneumovirus| respiratory syncytial virus and influenza A virus lower respiratory tract infections in hospitalized young children.	Pediatr Infect Dis J	2006	English	Beer-Sheva	Israel	H	EURO	Nov 2001 - Oct 2002	1	0	2001	2002	LRI	2	N	.	nasal wash	2	DFA	2	Y	N	N	N	0-4	0-4	516	77	1	78	N	.					N	.					N	.
CNKI04	Xiang qiangwei| luoyunchun| chenxiaofang	Xiang qiangwei	Investigation on the viral e tio logy of acute lower respiratory tract infection inW enzhou Yuying children ' s hospital ta.l	China practical pediatrics journal	2005	Chinese	Wenzhou	China	LM	WPRO	Jan 2000 - Jan 2003	2	0	2000	2003	ALRI	2	N	.	NPA	2	IFA	2	Y	N	N	N	0-15	0-15	2073	26	6	32	.	.					Y	<1	1606	20	2	22	.	.
WG0008	.	_GRIPP_Nigeria	.	.		.	.	Nigeria	LM	AFRO	Jan - Dec 2011	1	0	2011	2011	SARI	4	N	.	NP/throat swabs	1	PCR	1	Y	N	Y	Y	all ages	0-17y	355	9	8	17	N	.					N	.					N	.
PM03506	Yeolekar LR| Damle RG| Kamat AN| Khude MR| Simha V| Pandit AN.	Yeolekar	Respiratory viruses in acute respiratory tract infections in Western India.	Indian J Pediatr	2008	English	Pune	India	LM	SEARO	Feb 2002 - Dec 2004	2	9	2002	2004	respiratory tract infection	1	N	.	NPA	2	Immunofluorescence	2	Y	N	N	N	Children| at least up to 6 y	Children	186	2	1	3	Y	0-6m	99			2	Y	0-12 months	139	2	1	3	N	.
ADDL23	C. C. Yin;L. W. Huah;J. T. Lin;A. Goh;H. Ling;C. O. Moh	Yin	Lower respiratory tract infection in hospitalized children	Respirology	2003	English	Singapore	Singapore	H	WPRO	Aug 1998 - Jul 1999	1	0	1998	1999	LRTI	2	N	.	NPA	1	Immunoflourescence	2	Y	N	N	N	0-15	0-15	1158			51	N	.					N	.					N	.
WG0023	.	_GRIPP_Morocco	.	.		.	.	Morocco	LM	EMRO	Jan - Dec 2008	1	0	2008	2008	mSARI	4	N	.	NP/nasal/throat swabs	1	Culture	3	Y	N	Y	N	all ages	0-17y	391	1	2	3	N	.					N	.					N	.
EM07216	Yu C.M. Yang X.Q. Xu F. Zuo Z.L. Zhao X.D.	Yu	Analysis of viral etiology of severe pneumonia in infants and young children in Chongqing area. Chinese	Zhonghua Er Ke Za Zhi	2010	Chinese	Chongqing	China	LM	WPRO	Dec 2006 - Mar 2008	1	4	2006	2008	severe PNA	3	Y	ICU only	NPA	2	RT-PCR	1	Y	N	N	Y	0-3	0-3	119	7	3	10	N	.					N	.					N	.
PM03542	Zamberi S| Zulkifli I| Ilina I.	Zamberi	Respiratory viruses detected in hospitalised paediatric patients with respiratory infections.	Med J Malaysia	2003	English	Kuala Lumpur	Malaysia	UM	WPRO	Feb 1999 - Jan 2000	1	0	1999	2000	LRTI| presenting laryngotracheobronchitis (croup)| bronchiolitis| and pneumonia	6	N	.	NPA	2	IFA and culture	6	Y	N	N	N	0-10	0-10	221	29	0	29	N	.					N	.					N	.
PM03557	Zhang HY| Li ZM| Zhang GL| Diao TT| Cao CX| Sun HQ.	Zhang	Respiratory viruses in hospitalized children with acute lower respiratory tract infections in harbin| China.	Jpn J Infect Dis	2009	English	Harbin	China	LM	WPRO	Jan 2008 - Dec 2008	1	0	2008	2008	ALRI	2	N	.	NPA	2	IFA	2	Y	N	N	N	0-15	0-15	412	60	20	80	N	.					N	.					N	.
PM03561	Zhang Q| Guo Z| MacDonald NE.	Zhang	Vaccine preventable community-acquired pneumonia in hospitalized children in Northwest China.	Pediatr Infect Dis J	2011	English	Lanzhou	China	LM	WPRO	Oct 2004 - Oct 2005	1	0	2004	2005	CAP	3	N	.	NPA| paired serol	5	DFA/EIA	6	Y	N	N	N	0-14	0-14	821			75	N	.					Y	<1	320			27	N	.
PM03584	Zhu RN| Qian Y| Wang F| Deng J| Zhao LQ| Liao B| Che L.	Zhu	Surveillance for influenza A virus infections in infants and young children in Beijing| China| 2001-2005.	Zhonghua Er Ke Za Zhi	2006	Chinese	Beijing	China	LM	WPRO	Oct 2001 -Aug 2005	3	11	2001	2005	ARI	1	N	.	NPA	2	Cell culture| HAI| IFA	6	N	N	Y	N	0->5 year old	children	5073	117			N	.					N	.					N	.
PM03595	Zuccotti G| Dilillo D| Zappa A| Galli E| Amendola A| Martinelli M| Pariani E| Salvini F| Tanzi E| Riva E| Giovannini M.	Zuccotti	Epidemiological and clinical features of respiratory viral infections in hospitalized children during the circulation of influenza virus A(H1N1) 2009.	Influenza Other Respi Viruses	2011	English	Milan	Italy	H	EURO	Dec 2008 - Dec 2009	1	1	2008	2009	ARTI	1	N	.	OP swab	1	PCR	1	Y	N	Y	Y	0-14	0-14	575	55	0	55	N	.					N	.					N	.
WG0013	.	_GRIPP_Afghanistan	.	.		.	.	Afghanistan	L	EMRO	Jan 2007 - Dec 2011	5	0	2007	2011	SARI	4	N	.	throat swab	1	PCR	1	Y	N	Y	N	all ages	0-4	1016	22	12	34	N	.					N	.					N	.
WG0013	.	_GRIPP_Afghanistan	.	.		.	.	Afghanistan	L	EMRO	Jan - Dec 2007	1	0	2007	2007	mSARI	4	N	.	throat swab	1	Culture	3	Y	N	Y	N	all ages	0-4	172	0	4	4	N	.					N	.					N	.
WG0013	.	_GRIPP_Afghanistan	.	.		.	.	Afghanistan	L	EMRO	Jan - Dec 2008	1	0	2008	2008	mSARI	4	N	.	throat swab	1	Culture	3	Y	N	Y	N	all ages	0-4	107	0	3	3	N	.					N	.					N	.
WG0013	.	_GRIPP_Afghanistan	.	.		.	.	Afghanistan	L	EMRO	Jan - Dec 2010	1	0	2010	2010	mSARI	4	N	.	throat swab	1	Culture	3	Y	N	Y	N	all ages	0-4	137	5	3	8	N	.					N	.					N	.
WG0013	.	_GRIPP_Afghanistan	.	.		.	.	Afghanistan	L	EMRO	Jan - Dec 2011	1	0	2011	2011	mSARI	4	N	.	throat swab	1	Culture	3	Y	N	Y	N	all ages	0-4	122	0	0	0	N	.					N	.					N	.
WG0013	.	_GRIPP_Afghanistan	.	.		.	.	Afghanistan	L	EMRO	Jan 2010 - Dec 2011	2	0	2010	2011	mSARI	4	N	.	throat swab	1	Culture	3	Y	N	Y	N	all ages	0-4	259	5	3	8	N	.					N	.					N	.
WG0013	.	_GRIPP_Afghanistan	.	.		.	.	Afghanistan	L	EMRO	Jan - Dec 2009	1	0	2009	2009	SARI	4	N	.	throat swab	1	PCR	1	Y	N	Y	N	all ages	0-4	478	17	2	19	N	.					N	.					N	.
WG0013	.	_GRIPP_Afghanistan	.	.		.	.	Afghanistan	L	EMRO	Jan 2007 - Dec 2008	2	0	2007	2008	mSARI	4	N	.	throat swab	1	Culture	3	Y	N	Y	N	all ages	0-4	279	0	7	7	N	.					N	.					N	.
WG0001	.	_GRIPP_Angola	.	.		.	.	Angola	LM	AFRO	May 2009 - Feb 2011	1	10	2009	2011	SARI	4	N	.	NP swab	1	PCR	1	Y	N	Y	Y	all ages	0-17	839	26	12	38	Y	0-6m	72	0	0	0	Y	<1	214	3	2	5	Y	0-1	483	11
ADDL19	A. Pierangeli;C. Scagnolari;S. Trombetti;R. Grossi;M. Battaglia;C. Moretti;F. Midulla;G. Antonelli	Pierangeli	Human bocavirus infection in hospitalized children in Italy	Influenza Other Respi Viruses	2008	English	Rome	Italy	H	EURO	Nov 2004 - May 2007	2	6	2004	2007	ARI	1	N	.	nasal wash	2	PCR	1	Y	N	N	Y	0-13	0-13	415	14	0	14	N	.					N	.					N	.
WG0003	.	_GRIPP_DRC	.	.		.	.	DRC	L	AFRO	Jan - Dec 2010	1	0	2010	2010	SARI	4	N	.	NP/nasal swab	1	PCR| culture	5	Y	N	Y	Y	all ages	0-17y	448	22	33	55	N	.					Y	0-11m	273	14	17	31	N	.
WG0014	.	_GRIPP_Bangladesh	.	.		.	.	Bangladesh	L	SEARO	May 2007 - Nov 2011	4	6	2007	2011	mSARI	4	N	.	NP/throat swabs	1	PCR	1	Y	N	Y	Y	all ages	0-17	2692	162	87	249	N	.					Y	<1	1506	42	19	61	N	.
WG0008	.	_GRIPP_Nigeria	.	.		.	.	Nigeria	LM	AFRO	Jan - Dec 2010	1	0	2010	2010	SARI	4	N	.	NP/throat swabs	1	PCR	1	Y	N	Y	Y	all ages	0-17y	473	15	17	32	N	.					N	.					N	.
WG0014	.	_GRIPP_Bangladesh	.	.		.	.	Bangladesh	L	SEARO	Jan - Dec 2009	1	0	2009	2009	mSARI	4	N	.	NP/throat swabs	1	PCR	1	Y	N	Y	Y	all ages	0-17	610	73	4	77	N	.					Y	<1	320	22	0	22	N	.
WG0015	.	_GRIPP_Cambodia	.	.		.	.	Cambodia	L	WPRO	Aug 2009 - Dec 2011	2	5	2009	2011	mSARI	4	N	.	respiratory swabs | BAL| pleural fluid| tracheal aspirate	4	PCR	1	Y	N	Y	Y	all ages	0-17	754	27	17	44	Y	0-6m	127	1	1	2	Y	<1	282	5	4	9	Y	0-1	506	12
WG0035	.	_GRIPP_India_Vadu	.	.		.	.	India	LM	SEARO	Jan - Dec 2010	1	0	2010	2010	respiratory hospitalizations (retrospective coding)	6	N	.	nasal/throat swabs	1	PCR	1	Y	N	Y	Y	all ages	0-17y	487	51	67	118	N	.					N	.					Y	0-23m	117	6
WG0005	.	_GRIPP_Kyrgyz	.	.		.	.	Kyrgyz	L	EURO	Jan - Dec 2010	1	0	2010	2010	SARI	4	N	.	NP swab	1	PCR| culture	5	Y	N	Y	Y	all ages	0-17y	525	2	13	15	N	.					N	.					N	.
WG0015	.	_GRIPP_Cambodia	.	.		.	.	Cambodia	L	WPRO	Jan 2010 - Dec 2011	2	0	2010	2011	mSARI	4	N	.	respiratory swabs | BAL| pleural fluid| tracheal aspirate	4	PCR	1	Y	N	Y	Y	all ages	0-17y	619	16	12	28	.	.					Y	0-11m	223	4	2	6	Y	0-23m	401	6
WG0002	.	_GRIPP_CDI	.	.		.	.	Cote d'Ivoire	LM	AFRO	Apr 2009 - Dec 2011	2	9	2009	2011	SARI	4	N	.	NP swab| tracheal aspirate	4	PCR| culture	5	Y	N	Y	Y	all ages	0-17	53	14	2	16	EXCL	0-6m	13	1	0	1	EXCL	<1	19	4	0	4	EXCL	0-1	31	6
WG0002	.	_GRIPP_CDI	.	.		.	.	Cote d'Ivoire	LM	AFRO	Jan 2010 - Dec 2011	2	0	2010	2011	SARI	4	N	.	NP swab| tracheal aspirate	4	PCR| culture	5	Y	N	Y	Y	all ages	0-17y	39	12	1	13	N	.					EXCL	0-11m	15	3	0	3	EXCL	0-23m	22	5
WG0036	.	_GRIPP_China_GRIPP_IEIP	.	.		.	.	China	UM	WPRO	Jan 2010 - Sep 2012	2	9	2010	2012	ARI	1	N	.	Nasal/throat swabs and NPA	4	PCR| culture	5	Y	N	Y	Y	all ages	0-17y	20990	1780	883	2663	Y	0-6m	1872	204	54	258	Y	0-11m	6452	517	167	684	Y	0-23m	11466	1002
WG0001	.	_GRIPP_Angola	.	.		.	.	Angola	LM	AFRO	Jan 2010 - Dec 2010	1	0	2010	2010	SARI	4	N	.	NP swab	1	PCR	1	Y	N	Y	Y	all ages	0-17	560	8	12	20	Y	0-6m	52	0	0	0	Y	<1	156	1	2	3	Y	0-1	355	5
WG0003	.	_GRIPP_DRC	.	.		.	.	DRC	L	AFRO	Jan - Dec 2011	1	0	2011	2011	SARI	4	N	.	NP/nasal swab	1	PCR| culture	5	Y	N	Y	Y	all ages	0-17y	568	24	8	32	N	.					Y	0-11m	194	8	4	12	N	.
WG0036	.	_GRIPP_China_GRIPP_IEIP	.	.		.	.	China	UM	WPRO	Jan 2010 - Dec 2011	2	0	2010	2011	ARI	1	N	.	Nasal/throat swabs and NPA	4	PCR| culture	5	Y	N	Y	Y	all ages	0-17y	11754	600	643	1243	.	.					Y	0-11m	3263	183	106	289	Y	0-23m	5986	325
WG0037	.	_GRIPP_China_GRIPP_sentinel	.	.		.	.	China	UM	WPRO	Feb 2011 - Dec 2012	1	11	2011	2012	mSARI	4	N	.	NP/throat swab| tracheal aspirate	4	PCR| culture	5	Y	N	Y	Y	all ages	0-17y	1756	42	56	98	N	.					Y	0-11m	532	7	13	20	N	.
GH02317	Liu ChunYan Xie ZhengDe Gonzalez| R. Ren LiLi Kong XiaoHui Hu YingHui Yao Yuan Yang Yan Qian SuYun Geng Rong Shen KunLing Wang JianWei	Liu/Gonzalez	Study of viral etiology of acute lower respiratory tract infection in children. Chinese	Chinese Journal of Practical Pediatrics. 2009. 24: 4| 270-273. 29 ref.	2009	Chinese	Beijing	china	LM	WPRO	Mar 2007 - Feb 2008	1	0	2007	2008	ALRI	2	N	.	nasal swab or NPA	4	PCR	1	Y	N	N	Y	0-15	0-15	572	4	35	39	N	.					Y	<1	343	0	11	11	N	.
WG0032	.	_GRIPP_Costa Rica	.	.		.	.	Costa Rica	UM	PAHO	Jan 2006 - Jul 2009	3	7	2006	2009	SARI	4	N	.	respiratory swabs/aspirates	4	IFA| PCR on positive	5	Y	N	Y	N	all ages	0-17	506	23	4	27	N	.					Y	<1	394	7	3	10	N	.
WG0032	.	_GRIPP_Costa Rica	.	.		.	.	Costa Rica	UM	PAHO	Jan - Dec 2007	1	0	2007	2007	SARI	4	N	.	respiratory swabs/aspirates	4	IFA| PCR on positive	5	Y	N	Y	N	all ages	0-17y	156	5	1	6	N	.					Y	0-11m	127	3	1	4	N	.
WG0032	.	_GRIPP_Costa Rica	.	.		.	.	Costa Rica	UM	PAHO	Jan - Dec 2008	1	0	2008	2008	SARI	4	N	.	respiratory swabs/aspirates	4	IFA| PCR on positive	5	Y	N	Y	N	all ages	0-17y	266	2	2	4	N	.					Y	0-11m	226	2	2	4	N	.
WG0032	.	_GRIPP_Costa Rica	.	.		.	.	Costa Rica	UM	PAHO	Jan 2007 - Dec 2008	2	0	2007	2008	SARI	4	N	.	respiratory swabs/aspirates	4	IFA| PCR on positive	5	Y	N	Y	N	all ages	0-17y	422	7	3	10	N	.					Y	0-11m	353	5	3	8	N	.
WG0003	.	_GRIPP_DRC	.	.		.	.	DRC	L	AFRO	Jan 2009 - Dec 2011	3	0	2009	2011	SARI	4	N	.	NP/nasal swab	1	PCR| culture	5	Y	N	Y	Y	all ages	0-17	1159	64	44	108	N	.					Y	<1	467	22	21	43	N	.
WG0025	.	_GRIPP_Philippines	.	.		.	.	Philippines	LM	WPRO	Jan - Dec 2010	1	0	2010	2010	mSARI	4	N	.	nasal/throat swabs	1	PCR| culture	5	Y	N	Y	Y	all ages	0-17y	618	28	38	66	Y	0-6m	154	4	3	7	Y	0-11m	283	9	6	15	Y	0-23m	412	15
WG0018	.	_GRIPP_Ghana	.	.		.	.	Ghana	L	AFRO	Jan - Dec 2010	1	0	2010	2010	SARI	4	N	.	NP/throat swabs	1	PCR| culture	5	Y	N	Y	Y	all ages	0-17y	629	38	22	60	Y	0-6m	119	1	0	1	Y	0-11m	216	8	1	9	Y	0-23m	331	16
WG0003	.	_GRIPP_DRC	.	.		.	.	DRC	L	AFRO	Jan 2010 - Dec 2011	2	0	2010	2011	SARI	4	N	.	NP/nasal swab	1	PCR| culture	5	Y	N	Y	Y	all ages	0-17y	1016	46	41	87	N	.					Y	0-11m	467	22	21	43	N	.
WG0003	.	_GRIPP_DRC	.	.		.	.	DRC	L	AFRO	Jan - Dec 2009	1	0	2009	2009	SARI	4	N	.	NP/nasal swab	1	PCR| culture	5	Y	N	Y	Y	all ages	0-17	143	18	3	21	N	.					N	.					N	.
WG0030	.	_GRIPP_El Salvador	.	.		.	.	El Salvador	LM	PAHO	Jan 2007 - Dec 2011	5	0	2007	2011	SARI	4	N	.	respiratory swabs/aspirates	4	IFA| PCR on positive	5	Y	N	Y	N	all ages	0-17	4602	422	122	544	N	.					Y	<1	2217	109	59	168	N	.
WG0030	.	_GRIPP_El Salvador	.	.		.	.	El Salvador	LM	PAHO	Jan - Dec 2007	1	0	2007	2007	SARI	4	N	.	respiratory swabs/aspirates	4	IFA| PCR on positive	5	Y	N	Y	N	all ages	0-17y	297	30	0	30	N	.					Y	0-11m	197	19	0	19	N	.
WG0030	.	_GRIPP_El Salvador	.	.		.	.	El Salvador	LM	PAHO	Jan - Dec 2008	1	0	2008	2008	SARI	4	N	.	respiratory swabs/aspirates	4	IFA| PCR on positive	5	Y	N	Y	N	all ages	0-17y	275	13	5	18	N	.					Y	0-11m	142	8	2	10	N	.
WG0030	.	_GRIPP_El Salvador	.	.		.	.	El Salvador	LM	PAHO	Jan - Dec 2010	1	0	2010	2010	SARI	4	N	.	respiratory swabs/aspirates	4	IFA| PCR on positive	5	Y	N	Y	N	all ages	0-17y	1199	69	53	122	N	.					Y	0-11m	561	16	18	34	N	.
WG0030	.	_GRIPP_El Salvador	.	.		.	.	El Salvador	LM	PAHO	Jan - Dec 2011	1	0	2011	2011	SARI	4	N	.	respiratory swabs/aspirates	4	IFA| PCR on positive	5	Y	N	Y	N	all ages	0-17y	1201	26	61	87	N	.					Y	0-11m	615	5	39	44	N	.
WG0030	.	_GRIPP_El Salvador	.	.		.	.	El Salvador	LM	PAHO	Jan 2010 - Dec 2011	2	0	2010	2011	SARI	4	N	.	respiratory swabs/aspirates	4	IFA| PCR on positive	5	Y	N	Y	N	all ages	0-17y	2400	95	114	209	N	.					Y	0-11m	1176	21	57	78	N	.
WG0030	.	_GRIPP_El Salvador	.	.		.	.	El Salvador	LM	PAHO	Jan - Dec 2009	1	0	2009	2009	SARI	4	N	.	respiratory swabs/aspirates	4	IFA| PCR on positive	5	Y	N	Y	N	all ages	0-17	1246	259	1	260	N	.					Y	<1	494	54	0	54	N	.
WG0030	.	_GRIPP_El Salvador	.	.		.	.	El Salvador	LM	PAHO	Jan 2007 - Dec 2008	2	0	2007	2008	SARI	4	N	.	respiratory swabs/aspirates	4	IFA| PCR on positive	5	Y	N	Y	N	all ages	0-17y	572	43	5	48	N	.					Y	0-11m	339	27	2	29	N	.
WG0016	.	_GRIPP_Ethiopia	.	.		.	.	Ethiopia	L	AFRO	Jan 2009 - Dec 2011	3	0	2009	2011	mSARI	4	N	.	throat swab	1	PCR	1	Y	N	Y	Y	all ages	0-17	196	8	0	8	Y	0-6m	50	0	0	0	Y	<1	99	1	0	1	Y	0-1	145	2
WG0037	.	_GRIPP_China_GRIPP_sentinel	.	.		.	.	China	UM	WPRO	Jan - Dec 2012	1	0	2012	2012	mSARI	4	N	.	NP/throat swab| tracheal aspirate	4	PCR| culture	5	Y	N	Y	Y	all ages	0-17y	646	21	36	57	N	.					Y	0-11m	191	1	8	9	N	.
PM00265	Berkley JA| Munywoki P| Ngama M| Kazungu S| Abwao J| Bett A| Lassauniére R| Kresfelder T| Cane PA| Venter M| Scott JA| Nokes DJ.	Berkley	Viral etiology of severe pneumonia among Kenyan infants and children.	JAMA	2010	English	Kilifi	Kenya	L	AFRO	Jan 2007 - Dec 2007	1	0	2007	2007	severe pneumonia	3	N	.	nasal wash	2	rtPCR	1	Y	N	N	Y	0-12	0-12	759	44	1	45	N	.					N	.					N	.
WG0016	.	_GRIPP_Ethiopia	.	.		.	.	Ethiopia	L	AFRO	Jan 2010 - Dec 2011	2	0	2010	2011	mSARI	4	N	.	throat swab	1	PCR	1	Y	N	Y	Y	all ages	0-17y	138	2	0	2	.	.					N	.					EXCL	0-23m	110	0
WG0016	.	_GRIPP_Ethiopia	.	.		.	.	Ethiopia	L	AFRO	Jan - Dec 2009	1	0	2009	2009	mSARI	4	N	.	throat swab	1	PCR	1	Y	N	Y	Y	all ages	0-17	58	6	0	6	.	.					EXCL	<1	15	1	0	1	EXCL	0-1	35	2
WG0017	.	_GRIPP_Gambia	.	.		.	.	Gambia	L	AFRO	Apr 2007 - Sep 2009	2	6	2007	2009	modified IMCI for severe PNA	3	N	.	NPA	2	PCR| culture	5	Y	N	Y	Y	0-16	0-4	387	19	9	28	N	.					N	.					N	.
WG0025	.	_GRIPP_Philippines	.	.		.	.	Philippines	LM	WPRO	Jan - Dec 2011	1	0	2011	2011	mSARI	4	N	.	nasal/throat swabs	1	PCR| culture	5	Y	N	Y	Y	all ages	0-17y	881	34	14	48	Y	0-6m	176	4	1	5	Y	0-11m	350	14	5	19	Y	0-23m	563	22
WG0017	.	_GRIPP_Gambia	.	.		.	.	Gambia	L	AFRO	Jan - Dec 2009	1	0	2009	2009	modified IMCI for severe PNA	3	N	.	NPA	2	PCR| culture	5	Y	N	Y	Y	0-16	0-4	100	8	0	8	N	.					N	.					N	.
WG0018	.	_GRIPP_Ghana	.	.		.	.	Ghana	L	AFRO	Aug 2009 - Dec 2011	2	5	2009	2011	SARI	4	N	.	NP/throat swabs	1	PCR| culture	5	Y	N	Y	Y	all ages	0-17	1142	50	41	91	Y	0-6m	231	2	0	2	Y	<1	405	10	2	12	Y	0-1	613	22
EM05154	Calvo C. Garcia-Garcia M.L. Ambrona P. Rico M. Pozo F. Del Mar Molinero M. Perez-Brena P. Casas I.	Calvo	The burden of infections by parainfluenza virus in hospitalized children in Spain.	Pediatr. Infect. Dis. J.	2011	English	Madrid	Spain	H	EURO	Sep 2008 - Aug 2010	2	0	2008	2010	Respiratory tract disease| including asthma and wheezing	6	N	.	NPA	2	PCR	1	Y	Y	N	Y	0-13	0-13	916			66	N	.					N	.					N	.
PM03518	Yoshida LM| Suzuki M| Yamamoto T| Nguyen HA| Nguyen CD| Nguyen AT| Oishi K| Vu TD| Le TH| Le MQ| Yanai H| Kilgore PE| Dang DA| Ariyoshi K.	Yoshida	Viral pathogens associated with acute respiratory infections in central vietnamese children.	Pediatr Infect Dis J	2010	English	Nha Trang city| Khanh Hoa Province	Vietnam	LM	WPRO	Feb 2007 - Mar 2008	1	2	2007	2008	ARI (cough and/or difficulty breathing)	1	N	.	NP samples	5	multiplex PCR| another PCR assay to confirm	1	Y	N	N	Y	0-15	0-15	958	146	2	148	N	.					Y	0-12 months	209	40	0	40	Y	0-24 months	669	90
WG0018	.	_GRIPP_Ghana	.	.		.	.	Ghana	L	AFRO	Jan 2010 - Dec 2011	2	0	2010	2011	SARI	4	N	.	NP/throat swabs	1	PCR| culture	5	Y	N	Y	Y	all ages	0-17y	975	46	41	87	.	.					Y	0-11m	322	9	2	11	Y	0-23m	494	19
WG0029	.	_GRIPP_Guatemala	.	.		.	.	Guatemala	LM	PAHO	Jan 2008 - Dec 2011	4	0	2008	2011	SARI	4	N	.	respiratory swabs/aspirates	4	IFA| PCR on positive	5	Y	N	Y	N	all ages	0-17	5463	330	100	427	N	.					Y	<1	750	29	6	35	N	.
WG0029	.	_GRIPP_Guatemala	.	.		.	.	Guatemala	LM	PAHO	Jan - Dec 2008	1	0	2008	2008	SARI	4	N	.	respiratory swabs/aspirates	4	IFA| PCR on positive	5	Y	N	Y	N	all ages	0-17y	767	29	23	50	N	.					EXCL	0-11m	0	0	0	0	N	.
WG0029	.	_GRIPP_Guatemala	.	.		.	.	Guatemala	LM	PAHO	Jan - Dec 2010	1	0	2010	2010	SARI	4	N	.	respiratory swabs/aspirates	4	IFA| PCR on positive	5	Y	N	Y	N	all ages	0-17y	2012	102	40	141	N	.					EXCL	0-11m	2	0	0	0	N	.
WG0029	.	_GRIPP_Guatemala	.	.		.	.	Guatemala	LM	PAHO	Jan - Dec 2011	1	0	2011	2011	SARI	4	N	.	respiratory swabs/aspirates	4	IFA| PCR on positive	5	Y	N	Y	N	all ages	0-17y	1198	53	11	64	N	.					Y	0-11m	747	29	6	35	N	.
WG0029	.	_GRIPP_Guatemala	.	.		.	.	Guatemala	LM	PAHO	Jan 2010 - Dec 2011	2	0	2010	2011	SARI	4	N	.	respiratory swabs/aspirates	4	IFA| PCR on positive	5	Y	N	Y	N	all ages	0-17y	3210	155	51	205	N	.					Y	0-11m	749	29	6	35	N	.
WG0029	.	_GRIPP_Guatemala	.	.		.	.	Guatemala	LM	PAHO	Jan - Dec 2009	1	0	2009	2009	SARI	4	N	.	respiratory swabs/aspirates	4	IFA| PCR on positive	5	Y	N	Y	N	all ages	0-17	1470	146	26	172	N	.					EXCL	<1	1	0	0	0	N	.
WG0033	.	_GRIPP_India_Ballabgarh	.	.		.	.	India	LM	SEARO	May 2009 - Apr 2011	3	0	2009	2011	respiratory hospitalizations (retrospective coding)	6	N	.	nasal/throat swabs	1	PCR	1	Y	N	Y	Y	all ages	0-17	263	20	9	29	N	.					N	.					Y	0-1	139	6
WG0014	.	_GRIPP_Bangladesh	.	.		.	.	Bangladesh	L	SEARO	Jan 2010 - Dec 2010	1	0	2010	2010	mSARI	4	N	.	NP/throat swabs	1	PCR	1	Y	N	Y	Y	all ages	0-17	1073	54	42	96	N	.					Y	<1	639	9	11	20	N	.
WG0035	.	_GRIPP_India_Vadu	.	.		.	.	India	LM	SEARO	Aug 2009 - Jul 2011	3	0	2009	2011	respiratory hospitalizations (retrospective coding)	6	N	.	nasal/throat swabs	1	PCR	1	Y	N	Y	Y	all ages	0-17	786	134	73	207	N	.					N	.					Y	0-1	167	11
EM01589	Xiao N.-G. Zhang B. Duan Z.-J. Xie Z.-P. Zhou Q.-H. Zhong L.-L. Gao H.-C. Ding X.-F. Zeng S.-Z. Huang H. Hou Y.-D.	Xiao	Viral etiology of 1165 hospitalized children with acute lower respiratory tract infection. Chinese	Chin. J. Contemp. Pediatr.	2012	Chinese	Changsha	China	LM	WPRO	Sep 2007 - Aug 2008	1	0	2007	2008	ALRTI	2	N	.	NPA	2	RT-PCR	1	Y	N	N	Y	0-14	0-14	1165	23	42	65	Y	0-6m	670	10	22	32	Y	<1	1018	18	38	56	N	.
WG0027	.	_GRIPP_Vietnam	.	.		.	.	Vietnam	L	WPRO	Mar 2011 - Feb 2012	1	0	2011	2012	SARI	4	N	.	NP/nasal/throat swabs| tracheal aspirates	4	PCR	1	Y	N	Y	Y	all ages	0-17	1256	41	27	68	N	.					Y	<1	475	3	9	12	N	.
WG0019	.	_GRIPP_Kenya	.	.		.	.	Kenya	L	AFRO	Oct 2006 - Dec 2011	5	3	2006	2011	mSARI	4	N	.	NP/throat swabs	1	PCR	1	Y	N	Y	Y	all ages	0-17	20795	1640	485	2125	Y	0-6m	3607	224	64	288	Y	<1	9237	600	173	773	Y	0-1	14588	1052
WG0022	.	_GRIPP_Mongolia	.	.		.	.	Mongolia	LM	WPRO	Jan - Dec 2011	1	0	2011	2011	SARI	4	N	.	NP/nasal/throat swabs	1	PCR| culture| IFA	5	Y	N	Y	Y	all ages	0-17y	1267	48	3	51	N	.					Y	0-11m	359	8	1	9	N	.
PM03384	Weigl JA| Puppe W| Gröndahl B| Schmitt HJ.	Weigl	Epidemiological investigation of nine respiratory pathogens in hospitalized children in Germany using multiplex reverse-transcriptase polymerase chain reaction.	Eur J Clin Microbiol Infect Dis	2000	English	Kiel	Germany	H	EURO	Dec 1995 - Mar 1999	3	4	1995	1999	ARTI	1	N	.	NPA	1	RT-PCR	1	Y	N	N	Y	0-16	0-16	1281	90	17	107	Y	0-3m	190	5	2	7	Y	0-12 months	527	28	5	33	Y	0-1	762	44
WG0022	.	_GRIPP_Mongolia	.	.		.	.	Mongolia	LM	WPRO	Jan - Dec 2010	1	0	2010	2010	SARI	4	N	.	NP/nasal/throat swabs	1	PCR| culture| IFA	5	Y	N	Y	Y	all ages	0-17y	1286	79	92	171	N	.					Y	0-11m	228	3	4	7	N	.
WG0024	.	_GRIPP_Paraguay	.	.		.	.	Paraguay	LM	PAHO	Jan - Dec 2011	1	0	2011	2011	SARI	4	N	.	respiratory swabs| nasal/tracheal aspirates	4	PCR| culture	5	Y	N	Y	Y	all ages	0-17y	1289	17	1	18	Y	0-6m	392	2	0	2	Y	0-11m	593	4	1	5	Y	0-23m	815	6
WG0019	.	_GRIPP_Kenya	.	.		.	.	Kenya	L	AFRO	Jan 2010 - Dec 2011	2	0	2010	2011	SARI	4	N	.	NP/throat swabs	1	PCR	1	Y	N	Y	Y	all ages	0-17y	10351	688	271	959	.	.					Y	0-11m	4671	251	93	344	Y	0-23m	7302	447
WG0019	.	_GRIPP_Kenya	.	.		.	.	Kenya	L	AFRO	Jan - Dec 2009	1	0	2009	2009	mSARI	4	N	.	NP/throat swabs	1	PCR	1	Y	N	Y	Y	all ages	0-17	3896	403	87	490	.	.					Y	<1	1814	157	42	199	Y	0-1	2837	266
WG0019	.	_GRIPP_Kenya	.	.		.	.	Kenya	L	AFRO	Jan 2007 - Dec 2008	2	0	2007	2008	SARI	4	N	.	NP/throat swabs	1	PCR	1	Y	N	Y	Y	all ages	0-17y	6474	549	121	670	.	.					Y	0-11m	2725	192	35	227	Y	0-23m	4400	339
WG0005	.	_GRIPP_Kyrgyz	.	.		.	.	Kyrgyz	L	EURO	Jan 2009 - Dec 2011	3	0	2009	2011	SARI	4	N	.	NP swab	1	PCR| culture	5	Y	N	Y	Y	all ages	0-17	1515	286	69	355	N	.					N	.					N	.
WG0022	.	_GRIPP_Mongolia	.	.		.	.	Mongolia	LM	WPRO	Jan - Dec 2007	1	0	2007	2007	SARI	4	N	.	NP/nasal/throat swabs	1	culture	3	Y	N	Y	N	all ages	0-17y	1518	20	39	59	N	.					Y	0-11m	579	2	12	14	N	.
WG0026	.	_GRIPP_Thailand_RPS	.	.		.	.	Thailand	LM	SEARO	Jan - Dec 2007	1	0	2007	2007	LRTI	2	N	.	NP swab	1	PCR| culture	5	Y	N	Y	Y	all ages	0-17y	1532	105	24	129	Y	0-6m	135	7	0	7	Y	0-11m	429	31	5	36	Y	0-23m	841	57
WG0005	.	_GRIPP_Kyrgyz	.	.		.	.	Kyrgyz	L	EURO	Jan 2010 - Dec 2011	2	0	2010	2011	SARI	4	N	.	NP swab	1	PCR| culture	5	Y	N	Y	Y	all ages	0-17y	795	21	64	85	N	.					N	.					N	.
WG0005	.	_GRIPP_Kyrgyz	.	.		.	.	Kyrgyz	L	EURO	Jan - Dec 2009	1	0	2009	2009	SARI	4	N	.	NP swab	1	PCR| culture	5	Y	N	Y	Y	all ages	0-17	720	265	5	270	N	.					N	.					N	.
WG0006	.	_GRIPP_Lao	.	.		.	.	Lao	L	WPRO	Jul 2008 - Dec 2011	3	6	2008	2011	mSARI	4	N	.	nasal/throat swab	1	PCR	1	Y	N	Y	Y	all ages	0-17	469	28	9	37	N	.					Y	<1	151	7	1	8	N	.
WG0026	.	_GRIPP_Thailand_RPS	.	.		.	.	Thailand	LM	SEARO	Jan - Dec 2008	1	0	2008	2008	LRTI	2	N	.	NP swab	1	PCR| culture	5	Y	N	Y	Y	all ages	0-17y	1542	124	103	226	Y	0-6m	92	1	4	5	Y	0-11m	317	9	9	18	Y	0-23m	707	36
WG0026	.	_GRIPP_Thailand_RPS	.	.		.	.	Thailand	LM	SEARO	Jan - Dec 2011	1	0	2011	2011	LRTI	2	N	.	NP swab	1	PCR| culture	5	Y	N	Y	Y	all ages	0-17y	1609	124	110	232	Y	0-6m	93	1	0	1	Y	0-11m	308	13	9	22	Y	0-23m	711	42
WG0006	.	_GRIPP_Lao	.	.		.	.	Lao	L	WPRO	Jan 2010 - Dec 2011	2	0	2010	2011	mSARI	4	N	.	nasal/throat swab	1	PCR	1	Y	N	Y	Y	all ages	0-17y	318	22	7	29	N	.					Y	0-11m	117	6	1	7	N	.
WG0006	.	_GRIPP_Lao	.	.		.	.	Lao	L	WPRO	Jan - Dec 2009	1	0	2009	2009	mSARI	4	N	.	nasal/throat swab	1	PCR	1	Y	N	Y	Y	all ages	0-17	102	3	1	4	N	.					EXCL	<1	25	1	0	1	N	.
WG0020	.	_GRIPP_Madagascar	.	.		.	.	Madagascar	L	AFRO	Nov 2010 - Dec 2011	1	2	2010	2011	SARI	4	N	.	NP/nasal/throat swabs	1	PCR| culture	5	Y	N	Y	Y	all ages	0-17	202	57	20	77	N	.					EXCL	<1	47	12	4	16	N	.
WG0026	.	_GRIPP_Thailand_RPS	.	.		.	.	Thailand	LM	SEARO	Jan - Dec 2005	1	0	2005	2005	LRTI	2	N	.	NP swab	1	PCR| culture	5	Y	N	Y	Y	all ages	0-17y	1627	187	97	283	Y	0-6m	145	7	5	12	Y	0-11m	403	30	8	38	Y	0-23m	826	63
WG0021	.	_GRIPP_Mexico	.	.		.	.	Mexico	UM	PAHO	Jan 2003 - Jun 2010	7	6	2003	2010	LRTI	2	N	.	NP/throat swabs and NPA	4	PCR| culture| IFA	5	Y	N	Y	Y	0-4	0-4	2571	149	19	168	Y	0-6m	1129	35	8	43	Y	<1	1701	84	14	98	Y	0-1	2182	116
WG0026	.	_GRIPP_Thailand_RPS	.	.		.	.	Thailand	LM	SEARO	Jan - Dec 2006	1	0	2006	2006	LRTI	2	N	.	NP swab	1	PCR| culture	5	Y	N	Y	Y	all ages	0-17y	1751	57	38	95	Y	0-6m	127	4	0	4	Y	0-11m	446	7	3	10	Y	0-23m	886	22
WG0022	.	_GRIPP_Mongolia	.	.		.	.	Mongolia	LM	WPRO	Jan - Dec 2008	1	0	2008	2008	SARI	4	N	.	NP/nasal/throat swabs	1	culture	3	Y	N	Y	N	all ages	0-17y	1882	1	15	16	N	.					Y	0-11m	871	1	7	8	N	.
WG0026	.	_GRIPP_Thailand_RPS	.	.		.	.	Thailand	LM	SEARO	Jan - Dec 2010	1	0	2010	2010	LRTI	2	N	.	NP swab	1	PCR| culture	5	Y	N	Y	Y	all ages	0-17y	2092	182	63	245	Y	0-6m	115	4	1	5	Y	0-11m	368	15	5	20	Y	0-23m	909	49
WG0010	.	_GRIPP_South Africa	.	.		.	.	South Africa	UM	AFRO	Jan - Dec 2010	1	0	2010	2010	mSARI	4	N	.	NPA (children)	2	PCR| culture	5	Y	N	Y	Y	all ages	0-17y	2134	51	81	132	Y	0-6m	871	18	20	38	Y	0-11m	1282	33	36	69	Y	0-23m	1700	40
WG0028	.	_GRIPP_Australia	.	.		.	.	Australia	H	WPRO	Jan 2007 - Dec 2007	1	0	2007	2007	SARI	4	N	.	NP/nasal/throat swabs| NP aspirates	4	PCR|DFA	5	Y	N	Y	Y	0-15	0-15	2185	151	6	157	Y	0-6m	552	38	1	39	Y	<1	943	57	1	58	Y	0-1	1352	88
WG0010	.	_GRIPP_South Africa	.	.		.	.	South Africa	UM	AFRO	Jan - Dec 2011	1	0	2011	2011	mSARI	4	N	.	NPA (children)	2	PCR| culture	5	Y	N	Y	Y	all ages	0-17y	2428	119	57	176	Y	0-6m	1040	26	14	40	Y	0-11m	1503	61	27	88	Y	0-23m	1961	97
WG0021	.	_GRIPP_Mexico	.	.		.	.	Mexico	UM	PAHO	Jan - Dec 2009	1	0	2009	2009	LRTI	2	N	.	NP/throat swabs and NPA	4	PCR| culture| IFA	5	Y	N	Y	Y	0-4	0-4	360	54	2	56	.	.					Y	<1	211	28	1	29	Y	0-1	292	39
WG0021	.	_GRIPP_Mexico	.	.		.	.	Mexico	UM	PAHO	Jan 2003 - Dec 2008	6	0	2003	2008	LRTI	2	N	.	NP/throat swabs and NPA	4	PCR| culture| IFA	5	Y	N	Y	Y	0-4	0-59m	2018	79	17	96	.	.					Y	0-11m	1369	44	13	57	Y	0-23m	1723	62
WG0007	.	_GRIPP_Moldova	.	.		.	.	Moldova	LM	EURO	May 2009 - Dec 2011	2	8	2009	2011	SARI	4	N	.	NP swab	1	PCR	1	Y	N	Y	Y	all ages	0-17	1008	451	26	477	N	.					N	.					N	.
WG0019	.	_GRIPP_Kenya	.	.		.	.	Kenya	L	AFRO	Jan - Dec 2007	1	0	2007	2007	SARI	4	N	.	NP/throat swabs	1	PCR	1	Y	N	Y	Y	all ages	0-17y	2511	288	38	326	Y	0-6m	447	46	7	53	Y	0-11m	1116	110	19	129	Y	0-23m	1794	199
WG0007	.	_GRIPP_Moldova	.	.		.	.	Moldova	LM	EURO	Jan 2010 - Dec 2011	2	0	2010	2011	SARI	4	N	.	NP swab	1	PCR	1	Y	N	Y	Y	all ages	0-17y	291	94	26	120	N	.					N	.					N	.
WG0022	.	_GRIPP_Mongolia	.	.		.	.	Mongolia	LM	WPRO	Jan 2006 - Dec 2011	6	0	2006	2011	SARI	4	N	.	NP/nasal/throat swabs	1	PCR| culture| IFA	5	Y	N	Y	Y	all ages	0-17	8658	605	149	754	N	.					Y	<1	2447	34	24	58	N	.
WG0036	.	_GRIPP_China_GRIPP_IEIP	.	.		.	.	China	UM	WPRO	Jan - Dec 2010	1	0	2010	2010	ARI	1	N	.	Nasal/throat swabs and NPA	4	PCR| culture	5	Y	N	Y	Y	all ages	0-17y	3201	353	92	445	Y	0-6m	264	40	5	45	Y	0-11m	882	116	14	130	Y	0-23m	1615	209
WG0019	.	_GRIPP_Kenya	.	.		.	.	Kenya	L	AFRO	Jan - Dec 2008	1	0	2008	2008	SARI	4	N	.	NP/throat swabs	1	PCR	1	Y	N	Y	Y	all ages	0-17y	3963	261	83	344	Y	0-6m	623	29	7	36	Y	0-11m	1609	82	16	98	Y	0-23m	2606	140
WG0019	.	_GRIPP_Kenya	.	.		.	.	Kenya	L	AFRO	Jan - Dec 2010	1	0	2010	2010	SARI	4	N	.	NP/throat swabs	1	PCR	1	Y	N	Y	Y	all ages	0-17y	4795	384	78	462	Y	0-6m	887	57	10	67	Y	0-11m	2215	145	32	177	Y	0-23m	3408	255
WG0019	.	_GRIPP_Kenya	.	.		.	.	Kenya	L	AFRO	Jan - Dec 2011	1	0	2011	2011	SARI	4	N	.	NP/throat swabs	1	PCR	1	Y	N	Y	Y	all ages	0-17y	5556	304	193	497	Y	0-6m	964	35	22	57	Y	0-11m	2456	106	61	167	Y	0-23m	3894	192
WG0036	.	_GRIPP_China_GRIPP_IEIP	.	.		.	.	China	UM	WPRO	Jan - Dec 2011	1	0	2011	2011	ARI	1	N	.	Nasal/throat swabs and NPA	4	PCR| culture	5	Y	N	Y	Y	all ages	0-17y	8553	247	551	798	Y	0-6m	628	36	25	61	Y	0-11m	2381	67	92	159	Y	0-23m	4371	116
WG0022	.	_GRIPP_Mongolia	.	.		.	.	Mongolia	LM	WPRO	Jan 2010 - Dec 2011	2	0	2010	2011	SARI	4	N	.	NP/nasal/throat swabs	1	PCR| culture| IFA	5	Y	N	Y	N	all ages	0-17y	2553	127	95	222	N	.					Y	0-11m	587	11	5	16	N	.
WG0022	.	_GRIPP_Mongolia	.	.		.	.	Mongolia	LM	WPRO	Jan - Dec 2009	1	0	2009	2009	SARI	4	N	.	NP/nasal/throat swabs	1	PCR| culture| IFA	5	Y	N	Y	Y	all ages	0-17	2418	457	0	457	N	.					Y	<1	343	20	0	20	N	.
WG0022	.	_GRIPP_Mongolia	.	.		.	.	Mongolia	LM	WPRO	Jan 2006 - Dec 2008	3	0	2006	2008	SARI	4	N	.	NP/nasal/throat swabs	1	PCR| culture| IFA	5	Y	N	Y	N	all ages	0-17y	3687	21	54	75	N	.					Y	0-11m	1517	3	19	22	N	.
WG0023	.	_GRIPP_Morocco	.	.		.	.	Morocco	LM	EMRO	Jan 2007 - Dec 2011	5	0	2007	2011	mSARI	4	N	.	NP/nasal/throat swabs	1	PCR| culture	5	Y	N	Y	Y	all ages	0-17	1812	223	14	237	N	.					N	.					N	.
PM00037	Aberle JH| Aberle SW| Pracher E| Hutter HP| Kundi M| Popow-Kraupp T.	Aberle	Single versus dual respiratory virus infections in hospitalized infants: impact on clinical course of disease and interferon-gamma response.	Pediatr Infect Dis J	2005	English	Vienna	Austria	H	EURO	Oct 2000 - Jul 2004	3	9	2000	2004	LRT	2	N	.	NPA	2	PCR	1	Y	N	N	Y	0-62 weeks	0-62 weeks	772			26	N	.					N	.					Y	0-62 weeks	772
PM00626	Cilla G| Oñate E| Perez-Yarza EG| Montes M| Vicente D| Perez-Trallero E.	Cilla	Hospitalization rates for human metapneumovirus infection among 0- to 3-year-olds in Gipuzkoa (Basque Country)| Spain.	Epidemiol Infect	2009	English	Gipuzkoa Province	Spain	H	EURO	Jul 2004 - Jun 2007	3	0	2004	2007	ARI	1	N	.	NPA	2	Viral culture and RT-PCR	5	Y	N	N	Y	0-3	0-3	796			36	Y	0-5m	386			14	Y	0-11 months	539			22	Y	0-23 months	692
EM00658	Feikin D.R. Ope M.O. Aura B. Fuller J.A. Gikunju S. Vulule J. Ng'ang'a Z. Kariuki Njenga M. Breiman R.F. Katz M.	Feikin	The population-based burden of influenza-associated hospitalization in rural western Kenya| 2007-2009.	Bull. WHO	2012	English| French	Bondo	Kenya	L	AFRO	Jun 2007 - May 2009	2	0	2007	2009	ARI	1	N	.	NP plus OPS	1	PCR	1	Y	N	N	Y	All ages	0-4	1213	81	3	83	N	.					N	.					N	.
EM27085	Forster J. Ihorst G. Rieger C.H.L. Stephan V. Frank H.-D. Gurth H. Berner R. Rohwedder A. Werchau H. Schumacher M. Tsai T. Petersen G.	Forster	Prospective population-based study of viral lower respiratory tract infections in children under 3 years of age (the PRI.DE study).	Eur. J. Pediatr.	2004	English	Hamburg; Dresden; Freiburg; Bochum	Germany	H	EURO	Nov 1999 - Oct 2001	2	0	1999	2001	LRTI	2	N	.	NP secretions	4	PCR	1	Y	N	N	Y	0-2	0-2	1846	73	4	77	N	.					N	.					N	.
WG0023	.	_GRIPP_Morocco	.	.		.	.	Morocco	LM	EMRO	Jan 2010 - Dec 2011	2	0	2010	2011	mSARI	4	N	.	NP/nasal/throat swabs	1	PCR| culture	5	Y	N	Y	Y	all ages	0-17y	316	20	8	28	N	.					N	.					N	.
WG0023	.	_GRIPP_Morocco	.	.		.	.	Morocco	LM	EMRO	Jan - Dec 2009	1	0	2009	2009	mSARI	4	N	.	NP/nasal/throat swabs	1	PCR| culture	5	Y	N	Y	Y	all ages	0-17	1043	202	3	205	N	.					N	.					N	.
WG0023	.	_GRIPP_Morocco	.	.		.	.	Morocco	LM	EMRO	Jan 2007 - Dec 2008	2	0	2007	2008	mSARI	4	N	.	NP/nasal/throat swabs	1	PCR| culture	5	Y	N	Y	Y	all ages	0-17y	453	1	3	4	N	.					N	.					N	.
WG0008	.	_GRIPP_Nigeria	.	.		.	.	Nigeria	LM	AFRO	Apr 2008 - Dec 2011	3	9	2008	2011	SARI	4	N	.	NP/throat swabs	1	PCR	1	Y	N	Y	Y	all ages	0-17	924	25	26	51	N	.					N	.					N	.
PM01075	García-García ML| Calvo C| Pérez-Breña P| De Cea JM| Acosta B| Casas I.	Garcia-Garcia	Prevalence and clinical characteristics of human metapneumovirus infections in hospitalized infants in Spain.	Pediatr Pulmonol	2006	English	Madrid	Spain	H	EURO	Oct 2000 - Jun 2005	4	8	2000	2005	ARTI	1	N	.	NPA	2	IFA and PCR	5	Y	Y	N	Y	0-1	0-1	1322			66	N	.					N	.					Y	0-1	1322
WS00096	Hammitt| LL; Kazungu| S; Morpeth| SC; Gibson| DG; Mvera| B; Brent| AJ; Mwarumba| S; Onyango| CO; Bett| A; Akech| DO; Murdoch| DR; Nokes| DJ; Scott| JAG	Hammitt	A Preliminary Study of Pneumonia Etiology Among Hospitalized Children in Kenya	CLINICAL INFECTIOUS DISEASES	2012	English	Kilifi	Kenya	L	AFRO	Jan 2010 - Dec 2010	1	0	2010	2010	Pneumonia	3	N	.	NPS/OPS/ and paired sera	5	PCR| EIA on paired sera	1	Y	Y	N	Y	0-4	0-4	805			12	N	.					N	.					N	.
WG0008	.	_GRIPP_Nigeria	.	.		.	.	Nigeria	LM	AFRO	Jan 2010 - Dec 2011	2	0	2010	2011	SARI	4	N	.	NP/throat swabs	1	PCR	1	Y	N	Y	Y	all ages	0-17y	828	24	25	49	N	.					N	.					N	.
WG0008	.	_GRIPP_Nigeria	.	.		.	.	Nigeria	LM	AFRO	Jan - Dec 2009	1	0	2009	2009	SARI	4	N	.	NP/throat swabs	1	PCR	1	Y	N	Y	Y	all ages	0-17	95	1	1	2	N	.					N	.					N	.
WG0031	.	_GRIPP_Panama	.	.		.	.	Panama	UM	PAHO	Jan 2006 - Dec 2011	6	0	2006	2011	SARI	4	N	.	respiratory swabs/aspirates	4	IFA| PCR on positive	5	Y	N	Y	N	all ages	0-17	261	6	0	6	N	.					Y	<1	189	5	0	5	N	.
EM10274	Kaur C. Chohan S. Khare S. Puliyel J.M.	Kaur	Respiratory viruses in acute bronchiolitis in Delhi.	Indian Pediatr.	2010	English	New Delhi	India	LM	SEARO	Jan 2007 - Dec 2007	1	0	2007	2007	bronchiolitis	5	N	.	NPA| NPS| Throat swabs	4	culture| ELISA| and PCR	5	Y	N	N	Y	0-1	0-1	245	1	2	3	N	.					N	.					Y	0-1	245	1
WG0024	.	_GRIPP_Paraguay	.	.		.	.	Paraguay	LM	PAHO	Jul 2010 - Dec 2011	1	6	2010	2011	SARI	4	N	.	respiratory swabs| nasal/tracheal aspirates	4	PCR| culture	5	Y	N	Y	Y	all ages	0-17	1807	60	9	69	Y	0-6m	510	7	0	7	Y	<1	787	11	1	12	Y	0-1	1104	19
GH00040	Kwofie| T. B. Anane| Y. A. Nkrumah| B. Annan| A. Nguah| S. B. Owusu| M.	Kwofie	Respiratory viruses in children hospitalized for acute lower respiratory tract infection in Ghana.	Virology Journal. 2012. 9: 78| (10 April 2012). 49 ref.	2012	English	Kumasi	Ghana	L	AFRO	Jan 2008 - Dec 2008	1	0	2008	2008	ALRTI	3	N	.	NP swab/blood cultures	1	PCR	1	Y	N	N	Y	0-60 months	0-60 months	128	0	1	1	EXCL	<6 months	30	0	1	0	N	.					Y	0-1	89	0
WG0025	.	_GRIPP_Philippines	.	.		.	.	Philippines	LM	WPRO	Apr 2009 - Dec 2011	2	9	2009	2011	mSARI	4	N	.	nasal/throat swabs	1	PCR| culture	5	Y	N	Y	Y	all ages	0-17	1960	114	58	171	Y	0-6m	414	12	5	17	Y	<1	829	32	14	46	Y	0-1	1281	57
PM02129	Mathisen M| Basnet S| Sharma A| Shrestha PS| Sharma BN| Valentiner-Branth P| Sommerfelt H| Strand TA.	Mathisen	RNA viruses in young Nepalese children hospitalized with severe pneumonia.	Pediatr Infect Dis J	2011	English	Kathmandu	Nepal	L	SEARO	Jan 2006 - Jun 2008	2	6	2006	2008	severe PNA	3	N	.	NPA	2	PCR	1	Y	N	N	Y	2-35 months	2-35 months	627	28	17	45	N	.					N	.					N	.
PM02419	Nuolivirta K| Koponen P| He Q| Halkosalo A| Korppi M| Vesikari T| Helminen M.	Nuolivirta	Bordetella pertussis infection is common in nonvaccinated infants admitted for bronchiolitis.	Pediatr Infect Dis J	2010	English	Tampere	Finland	H	EURO	Dec 2001 - May 2002; Oct 2002 - May 2004	1	15	2001	2004	bronchiolitis	5	N	.	NPA	2	IFA and RT-PCR	5	Y	N	N	Y	0-5 months	0-5 months	142	8	0	8	Y	<6 months	142	8	0	8	N	.					N	.
WG0025	.	_GRIPP_Philippines	.	.		.	.	Philippines	LM	WPRO	Jan 2010 - Dec 2011	2	0	2010	2011	mSARI	4	N	.	nasal/throat swabs	1	PCR| culture	5	Y	N	Y	Y	all ages	0-17y	1499	62	52	114	.	.					Y	0-11m	633	23	11	34	Y	0-23m	975	37
WG0009	.	_GRIPP_Rwanda	.	.		.	.	Rwanda	L	AFRO	Jan 2009 - Dec 2011	3	0	2009	2011	SARI	4	N	.	NP/throat swabs	1	PCR	1	Y	N	Y	Y	all ages	0-4	1369	56	1	57	N	.					N	.					N	.
WS01346	O'Callaghan-Gordo| C; Bassat| Q; Morais| L; Diez-Padrisa| N; Machevo| S; Nhampossa| T; Nhalungo| D; Sanz| S; Quinto| L; Alonso| PL; Roca| A	O'Callaghan-Gordo	Etiology and Epidemiology of Viral Pneumonia Among Hospitalized Children in Rural Mozambique A Malaria Endemic Area With High Prevalence of Human Immunodeficiency Virus	PEDIATRIC INFECTIOUS DISEASE JOURNAL	2011	English	Maputo	Mozambique	L	AFRO	Sep 2006 - Sept 2007	1	0	2006	2007	severe pneumonia	3	N	area with high HIV and malaria prevalence	NPA (blood for bacteria)	2	PCR (multiplex)	1	Y	N	N	Y	0-4	0-4	807	21	18	39	N	.					N	.					N	.
WG0009	.	_GRIPP_Rwanda	.	.		.	.	Rwanda	L	AFRO	Jan - Dec 2009	1	0	2009	2009	SARI	4	N	.	NP/throat swabs	1	PCR	1	Y	N	Y	Y	all ages	0-4	19	5	0	5	N	.					N	.					N	.
WG0010	.	_GRIPP_South Africa	.	.		.	.	South Africa	UM	AFRO	Apr 2009 - Dec 2011	2	9	2009	2011	mSARI	4	N	.	NPA (children)	2	PCR| culture	5	Y	N	Y	Y	all ages	0-17	6965	439	150	589	Y	0-6m	2767	94	36	130	Y	<1	4108	202	69	271	Y	0-1	5439	296
WS05028	Papadopoulos| NG; Moustaki| M; Tsolia| M; Bossios| A; Astra| E; Prezerakou| A; Gourgiotis| D; Kafetzis| D	Papadopoulos	Association of rhinovirus infection with increased disease severity in acute bronchiolitis	AMERICAN JOURNAL OF RESPIRATORY AND CRITICAL CARE MEDICINE	2002	English	Athens	Greece	H	EURO	Oct 1999 - Sep 2000	1	0	1999	2000	bronchiolitis	5	N	.	NP wash	2	RT-PCR	1	Y	N	N	Y	0-17 months	0-17 months	118			3	N	.					N	.					Y	<18 months	118
PM02588	Pientong C| Ekalaksananan T| Teeratakulpisarn J| Tanuwattanachai S| Kongyingyoes B| Limwattananon C.	Pientong	Atypical bacterial pathogen infection in children with acute bronchiolitis in northeast Thailand.	J Microbiol Immunol Infect	2011	English	Khon Kaen	Thailand	LM	SEARO	Apr 2002 - Aug 2004	2	3	2002	2004	bronchiolitis	5	N	.	NP samples	4	PCR (multiplex)	1	Y	N	N	Y	0-24 months	0-24 months	170	22	7	29	N	.					N	.					Y	0-1	170	22
WG0010	.	_GRIPP_South Africa	.	.		.	.	South Africa	UM	AFRO	Jan 2010 - Dec 2011	2	0	2010	2011	mSARI	4	N	.	NPA (children)	2	PCR| culture	5	Y	N	Y	Y	all ages	0-17y	4562	170	138	308	.	.					Y	0-11m	2785	94	63	157	Y	0-23m	3661	137
WG0011	.	_GRIPP_Tanzania	.	.		.	.	Tanzania	L	AFRO	May 2008 - Dec 2011	3	7	2008	2011	SARI	4	N	.	NP/throat swabs	1	PCR	1	Y	N	Y	Y	all ages	0-17	277	67	43	110	N	.					N	.					N	.
PM02608	Poehling KA| Edwards KM| Weinberg GA| Szilagyi P| Staat MA| Iwane MK| Bridges CB| Grijalva CG| Zhu Y| Bernstein DI| Herrera G| Erdman D| Hall CB| Seither R| Griffin MR; New Vaccine Surveillance Network.	Poehling	The underrecognized burden of influenza in young children.	N Engl J Med	2006	English	NVSN	United States	H	PAHO	Oct 2000 - Sep 2004	4	0	2000	2004	ARI or fever	6	N	.	Nasal and throat swab	1	Viral culture and RT-PCR	5	Y	N	N	Y	0-4	0-4	2797			160	N	.					N	.					N	.
EM09044	Singleton R.J. Bulkow L.R. Miernyk K. DeByle C. Pruitt L. Hummel K.B. Bruden D. Englund J.A. Anderson L.J. Lucher L. Holman R.C. Hennessy T.W.	Singleton	Viral respiratory infections in hospitalized and community control children in Alaska.	J. Med. Virol.	2010	English	Yukon Kuskokwin Delta| AK	United States	H	PAHO	Oct 2005 - Sep 2007	2	0	2005	2007	LRTI	2	N	.	NPS and 72% NPW	4	PCR (single plex)	1	Y	N	N	Y	0-2	0-2	648			32	N	.					N	.					N	.
WG0011	.	_GRIPP_Tanzania	.	.		.	.	Tanzania	L	AFRO	Jan 2010 - Dec 2011	2	0	2010	2011	SARI	4	N	.	NP/throat swabs	1	PCR	1	Y	N	Y	Y	all ages	0-17y	256	64	38	102	N	.					N	.					N	.
WG0011	.	_GRIPP_Tanzania	.	.		.	.	Tanzania	L	AFRO	Jan - Dec 2009	1	0	2009	2009	SARI	4	N	.	NP/throat swabs	1	PCR	1	Y	N	Y	Y	all ages	0-17	21	3	5	8	N	.					N	.					N	.
WG0012	.	_GRIPP_Thailand_MOPH	.	.		.	.	Thailand	LM	SEARO	Jan 2010 - Dec 2011	2	0	2010	2011	SARI	4	N	.	throat swab	1	PCR| culture| IFA	5	Y	N	Y	Y	all ages	0-17	459	33	29	62	N	.					N	.					N	.
PM03165	Thomazelli LM| Vieira S| Leal AL| Sousa TS| Oliveira DB| Golono MA| Gillio AE| Stwien KE| Erdman DD| Durigon EL.	Thomazelli	Surveillance of eight respiratory viruses in clinical samples of pediatric patients in southeast Brazil.	J Pediatr (Rio J)	2007	Portuguese	Sao Paulo	Brazil	UM	PAHO	Jan 2003 - Dec 2003	1	0	2003	2003	LRTI	2	N	.	nasal aspirate	2	PCR	1	Y	N	N	Y	0-4	0-4	336	17	0	17	N	.					N	.					N	.
WS04460	Tsolia| MN; Psarras| S; Bossios| A; Audi| H; Paldanius| M; Gourgiotis| D; Kallergi| K; Kafetzis| DA; Constantopoulos| A; Papadopoulos| NG	Tsolia	Etiology of community-acquired pneumonia in hospitalized school-age children: Evidence for high prevalence of viral infections	CLINICAL INFECTIOUS DISEASES	2004	English	Athens	Greece	H	EURO	Oct 1999 - Dec 2000	1	2	1999	2000	CAP	3	N	.	Nasopharyngeal wash (virus) and paired serum sample (bacteria)	2	PCR	1	Y	N	Y	Y	42504	42504	75	5	0	5	N	.					N	.					N	.
WG0026	.	_GRIPP_Thailand_RPS	.	.		.	.	Thailand	LM	SEARO	Jan 2005 - Dec 2011	7	0	2003	2011	LRTI	2	N	.	NP swab	1	PCR| culture	5	Y	N	Y	Y	all ages	0-17	11506	960	444	1400	Y	0-6m	768	28	10	38	Y	<1	2474	117	39	156	Y	0-1	5368	303
EM08487	Tsung L.Y. Choi K.C. Nelson E.A.S. Chan P.K.S. Sung R.Y.T.	Tsung	Factors associated with length of hospital stay in children with respiratory disease.	Hong Kong Med. J.	2010	English	Hong Kong	Hong Kong SAR| China	H	WPRO	Nov 2005 - Apr 2007	1	6	2005	2007	URT and/or fever| or ARI	6	N	.	NPA| nasal swab	4	IFA and PCR	5	Y	N	N	Y	0-4	0-4	469	37	16	53	N	.					N	.					N	.
PM03292	Venter M| Lassaunière R| Kresfelder TL| Westerberg Y| Visser A.	Venter	Contribution of common and recently described respiratory viruses to annual hospitalizations in children in South Africa.	J Med Virol	2011	English	Pretoria	South Africa	UM	AFRO	Jan 2006 - Dec 2007	2	0	2006	2007	ARI	1	N	high prevalence of HIV	NPA	2	IFA and PCR	5	Y	N	N	Y	0-4	0-4	1086	18	0	18	N	.					N	.					N	.
WG0017	.	_GRIPP_Gambia	.	.		.	.	Gambia	L	AFRO	Jan - Dec 2008	1	0	2008	2008	modified IMCI for severe PNA	3	N	.	NPA	2	PCR| culture	5	Y	N	Y	Y	0-16	0-59m	197	4	3	7	N	.					N	.					N	.
WG0021	.	_GRIPP_Mexico	.	.		.	.	Mexico	UM	PAHO	Jan - Dec 2003	1	0	2003	2003	LRTI	2	N	.	NP/throat swabs and NPA	4	PCR| culture| IFA	5	Y	N	Y	Y	0-4	0-59m	243	41	1	42	Y	0-6m	91	8	0	8	Y	0-11m	151	17	1	18	Y	0-23m	203	28
WG0021	.	_GRIPP_Mexico	.	.		.	.	Mexico	UM	PAHO	Jan - Dec 2004	1	0	2004	2004	LRTI	2	N	.	NP/throat swabs and NPA	4	PCR| culture| IFA	5	Y	N	Y	Y	0-4	0-59m	355	3	1	4	Y	0-6m	172	1	1	2	Y	0-11m	252	3	1	4	Y	0-23m	308	3
WG0021	.	_GRIPP_Mexico	.	.		.	.	Mexico	UM	PAHO	Jan - Dec 2005	1	0	2005	2005	LRTI	2	N	.	NP/throat swabs and NPA	4	PCR| culture| IFA	5	Y	N	Y	Y	0-4	0-59m	327	9	4	13	Y	0-6m	130	2	2	4	Y	0-11m	210	7	3	10	Y	0-23m	258	9
WG0026	.	_GRIPP_Thailand_RPS	.	.		.	.	Thailand	LM	SEARO	Jan 2010 - Dec 2011	2	0	2010	2011	LRTI	2	N	.	NP swab	1	PCR| culture	5	Y	N	Y	Y	all ages	0-17y	3701	306	173	477	.	.					Y	0-11m	676	28	14	42	Y	0-23m	1620	91
WG0026	.	_GRIPP_Thailand_RPS	.	.		.	.	Thailand	LM	SEARO	Jan - Dec 2009	1	0	2009	2009	LRTI	2	N	.	NP swab	1	PCR| culture	5	Y	N	Y	Y	all ages	0-17	1353	181	9	190	.	.					Y	<1	203	12	0	12	Y	0-1	488	34
WG0026	.	_GRIPP_Thailand_RPS	.	.		.	.	Thailand	LM	SEARO	Jan 2005 - Dec 2008	4	0	2005	2008	LRTI	2	N	.	NP swab	1	PCR| culture	5	Y	N	Y	Y	all ages	0-17y	6452	473	262	733	.	.					Y	0-11m	1595	77	25	102	Y	0-23m	3260	178
WG0021	.	_GRIPP_Mexico	.	.		.	.	Mexico	UM	PAHO	Jan - Dec 2006	1	0	2006	2006	LRTI	2	N	.	NP/throat swabs and NPA	4	PCR| culture| IFA	5	Y	N	Y	Y	0-4	0-59m	402	5	7	12	Y	0-6m	178	1	3	4	Y	0-11m	262	3	4	7	Y	0-23m	335	4
WG0034	.	_GRIPP_Zambia	.	.		.	.	Zambia	L	AFRO	Jan 2008 - Oct 2012	4	10	2008	2011	SARI	4	N	.	NP/throat swab	1	PCR	1	Y	N	Y	Y	all ages	0-12	1522	114	27	141	N	.					Y	<1	1060	63	21	127	N	.
WG0021	.	_GRIPP_Mexico	.	.		.	.	Mexico	UM	PAHO	Jan - Dec 2007	1	0	2007	2007	LRTI	2	N	.	NP/throat swabs and NPA	4	PCR| culture| IFA	5	Y	N	Y	Y	0-4	0-59m	356	10	4	14	Y	0-6m	182	2	1	3	Y	0-11m	259	5	4	9	Y	0-23m	326	7
WG0021	.	_GRIPP_Mexico	.	.		.	.	Mexico	UM	PAHO	Jan - Dec 2008	1	0	2008	2008	LRTI	2	N	.	NP/throat swabs and NPA	4	PCR| culture| IFA	5	Y	N	Y	Y	0-4	0-59m	335	11	0	11	Y	0-6m	161	2	0	2	Y	0-11m	235	9	0	9	Y	0-23m	293	11
WG0009	.	_GRIPP_Rwanda	.	.		.	.	Rwanda	L	AFRO	Jan - Dec 2010	1	0	2010	2010	SARI	4	N	.	NP/throat swabs	1	PCR	1	Y	N	Y	Y	all ages	0-59m	768	31	1	32	N	.					N	.					N	.
WG0034	.	_GRIPP_Zambia	.	.		.	.	Zambia	L	AFRO	Jan 2010 - Dec 2011	2	0	2010	2011	SARI	4	N	.	NP/throat swab	1	PCR| culture| IFA	5	Y	N	Y	Y	all ages	0-12y	349	17	20	37	N	.					Y	0-11m	257	15	17	32	N	.
WG0034	.	_GRIPP_Zambia	.	.		.	.	Zambia	L	AFRO	Jan - Dec 2009	1	0	2009	2009	SARI	4	N	.	NP/throat swab	1	PCR	1	Y	N	Y	Y	all ages	0-12	697	40	0	40	N	.					Y	<1	525	18	0	18	N	.
[truncated: 42 more columns]
